# Supplementary material for: (3S,3aS,5aS,7S,8S,10aS,10bR)-7,8-Dihydr­oxy-3-isopropyl-5a,8-dimethyl-2,3,4,5,5a,6,7,8,10a,10b-deca­hydro­cyclo­hepta­[e]indene-3a(1H)-carboxylic acid
Source: Acta Crystallogr Sect E Struct Rep Online. 2008 Jun 28;64(Pt 7):o1348–9. doi: 10.1107/S1600536808018941 (PMC2961850; doi:10.1107/S1600536808018941)
Supplement: Supplementary file 1 [file e-64-o1348-sup1.cif]

##############################################################################
###                                                                        ###
###        Electronic paper (Acta Crystallographica Section E)             ###
###                                                                        ###
##############################################################################
#                                                                            #
# This CIF contains the data in a paper accepted for publication in Acta     #
# Crystallographica Section E. It conforms to the requirements of Notes      #
# for Authors for Section E, and has been peer reviewed under the auspices   #
# of the IUCr Commission on Journals.                                        #
#                                                                            #
# Full details of the Crystallographic Information File format               #
# are given in the paper "The Crystallographic Information File (CIF):       #
# a New Standard Archive File for Crystallography" by S. R. Hall, F. H.      #
# Allen and I. D. Brown [Acta Cryst. (1991), A47, 655-685].                  #
#                                                                            #
# The current version of the core CIF dictionary is obtainable from          #
# ftp://ftp.iucr.org/pub/cif_core.dic. The current version number is 2.4.    #
#                                                                            #
# Software is freely available for graphical display of the structure(s) in  #
# this CIF.  For information consult the CIF home page http://www.iucr.org/  #
# cif/home.html                                                              #
#                                                                            #
# This file may be used for bona fide research purposes within the           #
# scientific community so long as proper attribution is given to the journal # 
# article from which it was obtained.                                        #
#                                                                            #
##############################################################################
                                             
data_global
_audit_creation_method     'WinGX routine CIF_UPDATE'
_audit_conform_dict_name     cif_core.dic
_audit_conform_dict_version     2.3
_journal_date_recd_electronic     2008-06-20
_journal_date_accepted     2008-06-23
_journal_name_full     'Acta Crystallographica, Section E'
_journal_year     2008
_journal_volume     64
_journal_issue      7
_journal_page_first     o1348
_journal_page_last     o1349
_journal_paper_category     QO
_journal_coeditor_code     BT2730
_publ_contact_author_name     'Brito, Iv\'an'
_publ_contact_author_address
;
Departamento de Qu\'imica
Facultad de Ciencias B\'asicas
Universidad de Antofagasta
Casilla 170
Antofagasta Chile
;
_publ_contact_author_email     ivanbritob@yahoo.com
_publ_contact_author_fax     '56(55)637457'
_publ_contact_author_phone     '56(55)637457'
_publ_section_title
;\
(3<i>S</i>,3a<i>S</i>,5a<i>S</i>,7<i>S</i>,8<i>S</i>,10a<i>S</i>,10b<i>R</i>)-\
7,8-Dihydroxy-3-isopropyl-5a,8-dimethyl-2,3,4,5,5a,6,7,8,10a,10b-\
decahydrocyclohepta[<i>e</i>]indene-3a(1<i>H</i>)-carboxylic acid
;
loop_
    _publ_author_name
    _publ_author_address
    'Brito, Iv\'an'
;
Departamento de Qu\'imica
Facultad de Ciencias B\'asicas
Universidad de Antofagasta
Casilla 170
Antofagasta
Chile
;
    'B\'orquez, Jorge'
;
Departamento de Qu\'imica
Facultad de Ciencias B\'asicas
Universidad de Antofagasta
Casilla 170
Antofagasta
Chile
;
    'Loyola, Luis Alberto'
;
Departamento de Qu\'imica
Facultad de Ciencias B\'asicas
Universidad de Antofagasta
Casilla 170
Antofagasta
Chile
;
    'C\'ardenas, Alejandro'
;
Departamento de F\'isica
Facultad de Ciencias B\'asicas
Universidad de Antofagasta
Casilla 170
Antofagasta
Chile
;
    'L\'opez-Rodr\'iguez, Mat\'ias'
;
Instituto de Bio-Org\'anica 'Antonio Gonz\'alez', Universidad de La Laguna,
Astrof\'isico Francisco S\'anchez N\%2, La Laguna, Tenerife, Spain
;
data_I
_audit_creation_method     'WinGX routine CIF_UPDATE'
_chemical_name_systematic
;
(3<i>S</i>,3a<i>S</i>,5a<i>S</i>,7<i>S</i>,8<i>S</i>,10a<i>S</i>,10b<i>R</i>)-\
7,8-Dihydroxy-3-isopropyl-5a,8-dimethyl-2,3,4,5,5a,6,7,8,10a,10b-\
decahydrocyclohepta[<i>e</i>]indene-3a(1<i>H</i>)-carboxylic acid
;
_chemical_formula_moiety     'C20 H32 O4'
_chemical_formula_sum     'C20 H32 O4'
_chemical_formula_iupac     'C20 H32 O4'
_chemical_formula_weight     336.46
_symmetry_cell_setting     orthorhombic
_symmetry_space_group_name_H-M     'P 21 21 21'
_symmetry_space_group_name_Hall     'P 2ac 2ab'
loop_
    _symmetry_equiv_pos_as_xyz
    'x, y, z'
    '-x+1/2, -y, z+1/2'
    'x+1/2, -y+1/2, -z'
    '-x, y+1/2, -z+1/2'
_cell_length_a     11.094(7)
_cell_length_b     12.728(10)
_cell_length_c     13.8776(11)
_cell_angle_alpha     90
_cell_angle_beta     90
_cell_angle_gamma     90
_cell_volume     1959.6(19)
_cell_formula_units_Z     4
_cell_measurement_reflns_used     5686
_cell_measurement_theta_min     2.3
_cell_measurement_theta_max     25.2
_cell_measurement_temperature     298(2)
_exptl_crystal_description     block
_exptl_crystal_colour     colorless
_exptl_crystal_size_max     0.30
_exptl_crystal_size_mid     0.20
_exptl_crystal_size_min     0.10
_exptl_crystal_density_diffrn     1.14
_exptl_crystal_density_method     'not measured'
_exptl_crystal_F_000     736
_exptl_absorpt_coefficient_mu     0.078
_exptl_absorpt_correction_type     none
_diffrn_radiation_type     MoK\a
_diffrn_radiation_wavelength     0.71073
_diffrn_radiation_source     'fine-focus sealed tube'
_diffrn_radiation_monochromator     graphite
_diffrn_measurement_device_type     'Nonius KappaCCD area-detector'
_diffrn_measurement_method     '\f scans, and \w scans with \k  offsets'
_diffrn_reflns_number     9149
_diffrn_reflns_av_R_equivalents     0.072
_diffrn_reflns_theta_min     2.35
_diffrn_reflns_theta_max     25.24
_diffrn_reflns_theta_full     25.24
_diffrn_measured_fraction_theta_max     0.947
_diffrn_measured_fraction_theta_full     0.947
_diffrn_reflns_limit_h_min     -9
_diffrn_reflns_limit_h_max     13
_diffrn_reflns_limit_k_min     -11
_diffrn_reflns_limit_k_max     15
_diffrn_reflns_limit_l_min     -15
_diffrn_reflns_limit_l_max     16
_refine_special_details
;
Refinement of <i>F</i>^2^ against ALL reflections. The weighted <i>R</i>-factor
<i>wR</i> and goodness of fit <i>S</i> are based on <i>F</i>^2^, conventional
<i>R</i>-factors <i>R</i> are based on <i>F</i>, with <i>F</i> set to zero for
negative <i>F</i>^2^. The threshold expression of <i>F</i>^2^ >
\s(<i>F</i>^2^) is used only for calculating <i>R</i>-factors(gt) <i>etc</i>.
and is not relevant to the choice of reflections for refinement.
<i>R</i>-factors based on <i>F</i>^2^ are statistically about twice as large
as those based on <i>F</i>, and <i>R</i>- factors based on ALL data will be
even larger.
;
_reflns_number_total     1922
_reflns_number_gt     1836
_reflns_threshold_expression     I>2\s(I)
_refine_ls_structure_factor_coef     Fsqd
_refine_ls_matrix_type     full
_refine_ls_R_factor_gt     0.0391
_refine_ls_wR_factor_ref     0.1167
_refine_ls_goodness_of_fit_ref     1.127
_refine_ls_restrained_S_all     1.127
_refine_ls_number_reflns     1922
_refine_ls_number_parameters     226
_refine_ls_number_restraints     0
_refine_ls_hydrogen_treatment     constr
_refine_ls_weighting_scheme     calc
_refine_ls_weighting_details
         'calc w=1/[\s^2^(Fo^2^)+(0.0775P)^2^+0.1473P] where P=(Fo^2^+2Fc^2^)/3'
_refine_ls_shift/su_max     0.005
_refine_diff_density_max     0.214
_refine_diff_density_min     -0.142
_refine_ls_extinction_method     none
loop_
    _atom_type_symbol
    _atom_type_description
    _atom_type_scat_dispersion_real
    _atom_type_scat_dispersion_imag
    _atom_type_scat_source
    C C 0.0033 0 'International Tables Vol C Tables 4.2.6.8 and 6.1.1.4'
    H H 0 0 'International Tables Vol C Tables 4.2.6.8 and 6.1.1.4'
    O O 0.0106 0 'International Tables Vol C Tables 4.2.6.8 and 6.1.1.4'
_computing_data_collection     'COLLECT (Nonius, 2000)'
_computing_cell_refinement     'DENZO-SMN (Otwinowski & Minor, 1997)'
_computing_data_reduction     'DENZO-SMN (Otwinowski & Minor, 1997)'
_computing_structure_solution     'SIR97 (Altomare <i>et al.</i>,  1999)'
_computing_structure_refinement     'SHELXL97 (Sheldrick, 2008)'
_computing_molecular_graphics
                  'ORTEP-3 for Windows (Farrugia, 1997) and PLATON (Spek, 2003)'
_computing_publication_material     'WinGX (Farrugia, 1999)'
loop_
    _atom_site_type_symbol
    _atom_site_label
    _atom_site_fract_x
    _atom_site_fract_y
    _atom_site_fract_z
    _atom_site_U_iso_or_equiv
    _atom_site_adp_type
    _atom_site_calc_flag
    _atom_site_refinement_flags
    _atom_site_occupancy
    _atom_site_disorder_assembly
    _atom_site_disorder_group
    O O1 0.22790(18) 0.80481(16) 0.67764(12) 0.0550(5) Uani d . 1 . .
    H H1 0.2371 0.7969 0.6195 0.066(2) Uiso calc R 1 . .
    O O2 0.39658(15) 0.89409(15) 0.66282(11) 0.0497(5) Uani d . 1 . .
    O O3 0.01429(13) 1.24195(13) 1.01859(10) 0.0361(4) Uani d . 1 . .
    H H3 0.0408 1.1986 1.0568 0.066(2) Uiso calc R 1 . .
    O O4 0.27135(13) 1.21546(12) 0.99028(10) 0.0352(4) Uani d . 1 . .
    H H4 0.3422 1.2321 0.9835 0.066(2) Uiso calc R 1 . .
    C C1 0.44994(19) 1.03680(17) 0.81893(16) 0.0368(5) Uani d . 1 . .
    H H1A 0.4778 1.0971 0.8554 0.046(2) Uiso calc R 1 . .
    H H1B 0.4745 1.0446 0.7522 0.046(2) Uiso calc R 1 . .
    C C2 0.4986(2) 0.93369(19) 0.86208(19) 0.0431(6) Uani d . 1 . .
    H H2A 0.5396 0.9477 0.9224 0.046(2) Uiso calc R 1 . .
    H H2B 0.5554 0.9014 0.818 0.046(2) Uiso calc R 1 . .
    C C3 0.3898(2) 0.85939(16) 0.87930(14) 0.0338(5) Uani d . 1 . .
    H H3A 0.3642 0.8699 0.9462 0.041 Uiso calc R 1 . .
    C C3A 0.28837(18) 0.90550(15) 0.81408(13) 0.0278(4) Uani d . 1 . .
    C C4 0.15886(19) 0.88598(16) 0.84672(15) 0.0330(4) Uani d . 1 . .
    H H4A 0.1524 0.8994 0.9153 0.046(2) Uiso calc R 1 . .
    H H4B 0.1381 0.813 0.8355 0.046(2) Uiso calc R 1 . .
    C C5 0.0704(2) 0.95643(19) 0.79272(17) 0.0407(5) Uani d . 1 . .
    H H5A -0.0097 0.9439 0.8182 0.046(2) Uiso calc R 1 . .
    H H5B 0.0698 0.9354 0.7255 0.046(2) Uiso calc R 1 . .
    C C5A 0.09599(19) 1.07500(17) 0.79757(15) 0.0343(5) Uani d . 1 . .
    C C6 0.06692(18) 1.11212(16) 0.90075(14) 0.0329(4) Uani d . 1 . .
    H H6A -0.0136 1.0875 0.9159 0.046(2) Uiso calc R 1 . .
    H H6B 0.1217 1.0758 0.9438 0.046(2) Uiso calc R 1 . .
    C C7 0.07182(19) 1.22815(17) 0.92647(14) 0.0322(4) Uani d . 1 . .
    H H7 0.0232 1.2658 0.8787 0.039 Uiso calc R 1 . .
    C C8 0.1969(2) 1.27901(16) 0.92731(15) 0.0332(5) Uani d . 1 . .
    C C9 0.2535(2) 1.28268(17) 0.82860(15) 0.0377(5) Uani d . 1 . .
    H H9 0.2827 1.3481 0.8099 0.045 Uiso calc R 1 . .
    C C10 0.2678(2) 1.20670(18) 0.76493(15) 0.0390(5) Uani d . 1 . .
    H H10 0.3086 1.2265 0.7093 0.047 Uiso calc R 1 . .
    C C10A 0.22889(19) 1.09300(16) 0.76724(13) 0.0319(4) Uani d . 1 . .
    H H10A 0.2354 1.0675 0.7008 0.038 Uiso calc R 1 . .
    C C10B 0.31312(18) 1.02422(15) 0.82710(13) 0.0286(4) Uani d . 1 . .
    H H10B 0.2936 1.0397 0.8945 0.034 Uiso calc R 1 . .
    C C11 0.4236(2) 0.74293(17) 0.86931(15) 0.0398(5) Uani d . 1 . .
    H H11 0.4606 0.7335 0.8058 0.048 Uiso calc R 1 . .
    C C12 0.5173(3) 0.7132(3) 0.9447(2) 0.0599(8) Uani d . 1 . .
    H H12A 0.5844 0.7607 0.9408 0.066(2) Uiso calc R 1 . .
    H H12B 0.5448 0.6427 0.9331 0.066(2) Uiso calc R 1 . .
    H H12C 0.482 0.7173 1.0077 0.066(2) Uiso calc R 1 . .
    C C13 0.3176(3) 0.6675(2) 0.8759(3) 0.0675(9) Uani d . 1 . .
    H H13A 0.2766 0.6777 0.9362 0.066(2) Uiso calc R 1 . .
    H H13B 0.3463 0.5965 0.8721 0.066(2) Uiso calc R 1 . .
    H H13C 0.2628 0.6808 0.8238 0.066(2) Uiso calc R 1 . .
    C C14 0.31036(18) 0.86941(16) 0.71064(13) 0.0301(4) Uani d . 1 . .
    C C15 0.0128(3) 1.1305(2) 0.72577(19) 0.0545(7) Uani d . 1 . .
    H H15A 0.0256 1.1022 0.6625 0.066(2) Uiso calc R 1 . .
    H H15B 0.0303 1.2044 0.7254 0.066(2) Uiso calc R 1 . .
    H H15C -0.0696 1.1198 0.7444 0.066(2) Uiso calc R 1 . .
    C C16 0.1909(3) 1.39039(18) 0.9685(2) 0.0525(6) Uani d . 1 . .
    H H16A 0.1586 1.388 1.0326 0.066(2) Uiso calc R 1 . .
    H H16B 0.1399 1.433 0.9285 0.066(2) Uiso calc R 1 . .
    H H16C 0.2704 1.42 0.9702 0.066(2) Uiso calc R 1 . .
loop_
    _atom_site_aniso_label
    _atom_site_aniso_U_11
    _atom_site_aniso_U_22
    _atom_site_aniso_U_33
    _atom_site_aniso_U_12
    _atom_site_aniso_U_13
    _atom_site_aniso_U_23
    O1 0.0571(10) 0.0727(11) 0.0351(9) -0.0269(10) 0.0080(8) -0.0216(8)
    O2 0.0426(9) 0.0711(12) 0.0353(8) -0.0131(8) 0.0105(7) -0.0178(8)
    O3 0.0291(7) 0.0475(9) 0.0318(8) 0.0110(6) 0.0051(6) -0.0001(6)
    O4 0.0272(7) 0.0449(8) 0.0335(7) -0.0028(7) 0.0012(6) 0.0082(6)
    C1 0.0314(11) 0.0364(10) 0.0427(11) -0.0054(9) 0.0010(9) -0.0081(9)
    C2 0.0300(10) 0.0459(12) 0.0534(14) 0.0010(10) -0.0109(10) -0.0080(10)
    C3 0.0382(11) 0.0376(10) 0.0255(9) 0.0046(9) -0.0058(8) -0.0040(8)
    C3A 0.0273(9) 0.0316(9) 0.0245(9) -0.0005(8) 0.0013(8) -0.0027(7)
    C4 0.0304(9) 0.0366(10) 0.0320(9) -0.0052(8) 0.0054(8) -0.0059(8)
    C5 0.0281(10) 0.0482(12) 0.0457(12) -0.0008(9) -0.0036(9) -0.0128(10)
    C5A 0.0308(10) 0.0420(11) 0.0302(10) 0.0071(9) -0.0045(8) -0.0040(8)
    C6 0.0252(9) 0.0400(10) 0.0337(10) 0.0016(8) 0.0015(8) -0.0007(8)
    C7 0.0290(9) 0.0411(10) 0.0264(9) 0.0112(9) 0.0033(8) 0.0017(8)
    C8 0.0369(10) 0.0317(9) 0.0310(10) 0.0064(9) 0.0034(8) 0.0015(8)
    C9 0.0434(12) 0.0321(9) 0.0377(11) 0.0021(9) 0.0084(9) 0.0100(8)
    C10 0.0462(12) 0.0413(11) 0.0294(10) 0.0074(10) 0.0113(9) 0.0084(8)
    C10A 0.0372(10) 0.0383(10) 0.0201(8) 0.0061(9) 0.0026(8) -0.0012(7)
    C10B 0.0285(10) 0.0310(9) 0.0263(9) -0.0004(8) 0.0019(7) -0.0029(7)
    C11 0.0444(12) 0.0388(11) 0.0362(11) 0.0101(10) -0.0013(10) 0.0028(8)
    C12 0.0706(18) 0.0638(16) 0.0454(13) 0.0282(15) -0.0104(13) 0.0082(11)
    C13 0.0611(18) 0.0407(13) 0.101(2) 0.0003(13) 0.0004(17) 0.0144(14)
    C14 0.0301(9) 0.0331(9) 0.0272(9) 0.0010(8) -0.0024(8) -0.0027(7)
    C15 0.0484(13) 0.0693(16) 0.0458(13) 0.0188(13) -0.0178(12) -0.0044(13)
    C16 0.0619(15) 0.0367(12) 0.0588(15) -0.0006(11) 0.0168(13) -0.0067(11)
_geom_special_details
;
All e.s.d.'s (except the e.s.d. in the dihedral angle between two l.s. planes)
are estimated using the full covariance matrix. The cell e.s.d.'s are taken
into account individually in the estimation of e.s.d.'s in distances, angles
and torsion angles; correlations between e.s.d.'s in cell parameters are only
used when they are defined by crystal symmetry. An approximate (isotropic)
treatment of cell e.s.d.'s is used for estimating e.s.d.'s involving l.s.
planes.
;
loop_
    _geom_bond_atom_site_label_1
    _geom_bond_atom_site_label_2
    _geom_bond_site_symmetry_2
    _geom_bond_distance
    _geom_bond_publ_flag
    O1 C14 . 1.312(3) ?
    O1 H1 . 0.82 ?
    O2 C14 . 1.206(3) ?
    O3 C7 . 1.440(2) ?
    O3 H3 . 0.82 ?
    O4 C8 . 1.449(3) ?
    O4 H4 . 0.82 ?
    C1 C10B . 1.531(3) ?
    C1 C2 . 1.540(3) ?
    C1 H1A . 0.97 ?
    C1 H1B . 0.97 ?
    C2 C3 . 1.551(3) ?
    C2 H2A . 0.97 ?
    C2 H2B . 0.97 ?
    C3 C11 . 1.535(3) ?
    C3 C3A . 1.559(3) ?
    C3 H3A . 0.98 ?
    C3A C4 . 1.527(3) ?
    C3A C14 . 1.527(3) ?
    C3A C10B . 1.546(3) ?
    C4 C5 . 1.526(3) ?
    C4 H4A . 0.97 ?
    C4 H4B . 0.97 ?
    C5 C5A . 1.537(3) ?
    C5 H5A . 0.97 ?
    C5 H5B . 0.97 ?
    C5A C15 . 1.531(3) ?
    C5A C6 . 1.542(3) ?
    C5A C10A . 1.550(3) ?
    C6 C7 . 1.520(3) ?
    C6 H6A . 0.97 ?
    C6 H6B . 0.97 ?
    C7 C8 . 1.531(3) ?
    C7 H7 . 0.98 ?
    C8 C9 . 1.508(3) ?
    C8 C16 . 1.530(3) ?
    C9 C10 . 1.319(3) ?
    C9 H9 . 0.93 ?
    C10 C10A . 1.510(3) ?
    C10 H10 . 0.93 ?
    C10A C10B . 1.526(3) ?
    C10A H10A . 0.98 ?
    C10B H10B . 0.98 ?
    C11 C12 . 1.523(3) ?
    C11 C13 . 1.521(4) ?
    C11 H11 . 0.98 ?
    C12 H12A . 0.96 ?
    C12 H12B . 0.96 ?
    C12 H12C . 0.96 ?
    C13 H13A . 0.96 ?
    C13 H13B . 0.96 ?
    C13 H13C . 0.96 ?
    C15 H15A . 0.96 ?
    C15 H15B . 0.96 ?
    C15 H15C . 0.96 ?
    C16 H16A . 0.96 ?
    C16 H16B . 0.96 ?
    C16 H16C . 0.96 ?
loop_
    _geom_angle_atom_site_label_1
    _geom_angle_atom_site_label_2
    _geom_angle_atom_site_label_3
    _geom_angle_site_symmetry_1
    _geom_angle_site_symmetry_3
    _geom_angle
    _geom_angle_publ_flag
    C14 O1 H1 . . 109.5 ?
    C7 O3 H3 . . 109.5 ?
    C8 O4 H4 . . 109.5 ?
    C10B C1 C2 . . 103.26(18) ?
    C10B C1 H1A . . 111.1 ?
    C2 C1 H1A . . 111.1 ?
    C10B C1 H1B . . 111.1 ?
    C2 C1 H1B . . 111.1 ?
    H1A C1 H1B . . 109.1 ?
    C1 C2 C3 . . 107.89(18) ?
    C1 C2 H2A . . 110.1 ?
    C3 C2 H2A . . 110.1 ?
    C1 C2 H2B . . 110.1 ?
    C3 C2 H2B . . 110.1 ?
    H2A C2 H2B . . 108.4 ?
    C11 C3 C2 . . 112.66(19) ?
    C11 C3 C3A . . 119.15(17) ?
    C2 C3 C3A . . 104.03(17) ?
    C11 C3 H3A . . 106.8 ?
    C2 C3 H3A . . 106.8 ?
    C3A C3 H3A . . 106.8 ?
    C4 C3A C14 . . 112.35(16) ?
    C4 C3A C10B . . 106.94(16) ?
    C14 C3A C10B . . 112.05(16) ?
    C4 C3A C3 . . 116.49(17) ?
    C14 C3A C3 . . 108.49(16) ?
    C10B C3A C3 . . 99.89(15) ?
    C3A C4 C5 . . 111.34(17) ?
    C3A C4 H4A . . 109.4 ?
    C5 C4 H4A . . 109.4 ?
    C3A C4 H4B . . 109.4 ?
    C5 C4 H4B . . 109.4 ?
    H4A C4 H4B . . 108 ?
    C4 C5 C5A . . 115.89(18) ?
    C4 C5 H5A . . 108.3 ?
    C5A C5 H5A . . 108.3 ?
    C4 C5 H5B . . 108.3 ?
    C5A C5 H5B . . 108.3 ?
    H5A C5 H5B . . 107.4 ?
    C15 C5A C5 . . 108.27(19) ?
    C15 C5A C6 . . 109.69(18) ?
    C5 C5A C6 . . 107.63(18) ?
    C15 C5A C10A . . 109.16(19) ?
    C5 C5A C10A . . 107.99(17) ?
    C6 C5A C10A . . 113.94(17) ?
    C7 C6 C5A . . 120.54(18) ?
    C7 C6 H6A . . 107.2 ?
    C5A C6 H6A . . 107.2 ?
    C7 C6 H6B . . 107.2 ?
    C5A C6 H6B . . 107.2 ?
    H6A C6 H6B . . 106.8 ?
    O3 C7 C6 . . 108.13(17) ?
    O3 C7 C8 . . 110.08(17) ?
    C6 C7 C8 . . 116.42(17) ?
    O3 C7 H7 . . 107.3 ?
    C6 C7 H7 . . 107.3 ?
    C8 C7 H7 . . 107.3 ?
    O4 C8 C9 . . 109.10(16) ?
    O4 C8 C16 . . 108.5(2) ?
    C9 C8 C16 . . 109.20(18) ?
    O4 C8 C7 . . 106.57(16) ?
    C9 C8 C7 . . 112.58(18) ?
    C16 C8 C7 . . 110.82(19) ?
    C10 C9 C8 . . 129.5(2) ?
    C10 C9 H9 . . 115.3 ?
    C8 C9 H9 . . 115.3 ?
    C9 C10 C10A . . 130.8(2) ?
    C9 C10 H10 . . 114.6 ?
    C10A C10 H10 . . 114.6 ?
    C10 C10A C10B . . 112.72(18) ?
    C10 C10A C5A . . 114.76(18) ?
    C10B C10A C5A . . 110.47(16) ?
    C10 C10A H10A . . 106.1 ?
    C10B C10A H10A . . 106.1 ?
    C5A C10A H10A . . 106.1 ?
    C10A C10B C1 . . 120.45(18) ?
    C10A C10B C3A . . 112.84(16) ?
    C1 C10B C3A . . 105.65(16) ?
    C10A C10B H10B . . 105.6 ?
    C1 C10B H10B . . 105.6 ?
    C3A C10B H10B . . 105.6 ?
    C12 C11 C13 . . 109.3(2) ?
    C12 C11 C3 . . 110.2(2) ?
    C13 C11 C3 . . 114.5(2) ?
    C12 C11 H11 . . 107.5 ?
    C13 C11 H11 . . 107.5 ?
    C3 C11 H11 . . 107.5 ?
    C11 C12 H12A . . 109.5 ?
    C11 C12 H12B . . 109.5 ?
    H12A C12 H12B . . 109.5 ?
    C11 C12 H12C . . 109.5 ?
    H12A C12 H12C . . 109.5 ?
    H12B C12 H12C . . 109.5 ?
    C11 C13 H13A . . 109.5 ?
    C11 C13 H13B . . 109.5 ?
    H13A C13 H13B . . 109.5 ?
    C11 C13 H13C . . 109.5 ?
    H13A C13 H13C . . 109.5 ?
    H13B C13 H13C . . 109.5 ?
    O2 C14 O1 . . 121.61(18) ?
    O2 C14 C3A . . 124.46(18) ?
    O1 C14 C3A . . 113.90(17) ?
    C5A C15 H15A . . 109.5 ?
    C5A C15 H15B . . 109.5 ?
    H15A C15 H15B . . 109.5 ?
    C5A C15 H15C . . 109.5 ?
    H15A C15 H15C . . 109.5 ?
    H15B C15 H15C . . 109.5 ?
    C8 C16 H16A . . 109.5 ?
    C8 C16 H16B . . 109.5 ?
    H16A C16 H16B . . 109.5 ?
    C8 C16 H16C . . 109.5 ?
    H16A C16 H16C . . 109.5 ?
    H16B C16 H16C . . 109.5 ?
loop_
    _geom_torsion_atom_site_label_1
    _geom_torsion_atom_site_label_2
    _geom_torsion_atom_site_label_3
    _geom_torsion_atom_site_label_4
    _geom_torsion_site_symmetry_1
    _geom_torsion_site_symmetry_2
    _geom_torsion_site_symmetry_3
    _geom_torsion_site_symmetry_4
    _geom_torsion
    _geom_torsion_publ_flag
    C10B C1 C2 C3 . . . . 8.2(2) ?
    C1 C2 C3 C11 . . . . 149.26(18) ?
    C1 C2 C3 C3A . . . . 18.8(2) ?
    C11 C3 C3A C4 . . . . 81.3(2) ?
    C2 C3 C3A C4 . . . . -152.25(18) ?
    C11 C3 C3A C14 . . . . -46.6(2) ?
    C2 C3 C3A C14 . . . . 79.8(2) ?
    C11 C3 C3A C10B . . . . -164.02(18) ?
    C2 C3 C3A C10B . . . . -37.57(19) ?
    C14 C3A C4 C5 . . . . -68.2(2) ?
    C10B C3A C4 C5 . . . . 55.2(2) ?
    C3 C3A C4 C5 . . . . 165.83(16) ?
    C3A C4 C5 C5A . . . . -55.1(2) ?
    C4 C5 C5A C15 . . . . 170.12(19) ?
    C4 C5 C5A C6 . . . . -71.4(2) ?
    C4 C5 C5A C10A . . . . 52.0(2) ?
    C15 C5A C6 C7 . . . . -56.7(3) ?
    C5 C5A C6 C7 . . . . -174.27(18) ?
    C10A C5A C6 C7 . . . . 66.0(2) ?
    C5A C6 C7 O3 . . . . 166.72(16) ?
    C5A C6 C7 C8 . . . . -68.8(2) ?
    O3 C7 C8 O4 . . . . 69.69(19) ?
    C6 C7 C8 O4 . . . . -53.8(2) ?
    O3 C7 C8 C9 . . . . -170.74(16) ?
    C6 C7 C8 C9 . . . . 65.8(2) ?
    O3 C7 C8 C16 . . . . -48.1(2) ?
    C6 C7 C8 C16 . . . . -171.59(18) ?
    O4 C8 C9 C10 . . . . 67.3(3) ?
    C16 C8 C9 C10 . . . . -174.3(3) ?
    C7 C8 C9 C10 . . . . -50.8(3) ?
    C8 C9 C10 C10A . . . . 2.5(4) ?
    C9 C10 C10A C10B . . . . -79.8(3) ?
    C9 C10 C10A C5A . . . . 47.8(3) ?
    C15 C5A C10A C10 . . . . 60.6(2) ?
    C5 C5A C10A C10 . . . . 178.06(18) ?
    C6 C5A C10A C10 . . . . -62.4(2) ?
    C15 C5A C10A C10B . . . . -170.67(17) ?
    C5 C5A C10A C10B . . . . -53.2(2) ?
    C6 C5A C10A C10B . . . . 66.3(2) ?
    C10 C10A C10B C1 . . . . -43.1(2) ?
    C5A C10A C10B C1 . . . . -172.95(17) ?
    C10 C10A C10B C3A . . . . -169.03(16) ?
    C5A C10A C10B C3A . . . . 61.1(2) ?
    C2 C1 C10B C10A . . . . -162.12(17) ?
    C2 C1 C10B C3A . . . . -32.9(2) ?
    C4 C3A C10B C10A . . . . -60.5(2) ?
    C14 C3A C10B C10A . . . . 63.1(2) ?
    C3 C3A C10B C10A . . . . 177.76(15) ?
    C4 C3A C10B C1 . . . . 165.97(16) ?
    C14 C3A C10B C1 . . . . -70.5(2) ?
    C3 C3A C10B C1 . . . . 44.2(2) ?
    C2 C3 C11 C12 . . . . 62.0(3) ?
    C3A C3 C11 C12 . . . . -175.7(2) ?
    C2 C3 C11 C13 . . . . -174.3(2) ?
    C3A C3 C11 C13 . . . . -52.1(3) ?
    C4 C3A C14 O2 . . . . 165.1(2) ?
    C10B C3A C14 O2 . . . . 44.7(3) ?
    C3 C3A C14 O2 . . . . -64.7(3) ?
    C4 C3A C14 O1 . . . . -17.0(2) ?
    C10B C3A C14 O1 . . . . -137.48(19) ?
    C3 C3A C14 O1 . . . . 113.2(2) ?
loop_
    _geom_hbond_atom_site_label_D
    _geom_hbond_atom_site_label_H
    _geom_hbond_atom_site_label_A
    _geom_hbond_site_symmetry_A
    _geom_hbond_distance_DH
    _geom_hbond_distance_HA
    _geom_hbond_distance_DA
    _geom_hbond_angle_DHA
    _geom_hbond_publ_flag
    O1 H1 O4 2_574 0.82 1.80 2.613(3) 170 yes
    O3 H3 O2 2_575 0.82 2.01 2.825(3) 173 yes
    O4 H4 O3 3_577 0.82 1.94 2.752(3) 172 yes
    C1 H1B O2 . 0.97 2.44 2.889(4) 108 yes
    C5 H5B O1 . 0.97 2.51 3.054(4) 116 yes
    C6 H6B O4 . 0.97 2.52 2.901(3) 104 yes
    C16 H16A O3 . 0.96 2.46 2.809(4) 101 yes
