# Supplementary material for: (3S,3aS,5aS,7S,8S,10aS,10bR)-7,8-Dihydr­oxy-3-isopropyl-5a,8-dimethyl-2,3,4,5,5a,6,7,8,10a,10b-deca­hydro­cyclo­hepta­[e]indene-3a(1H)-carboxylic acid
Source: Acta Crystallogr Sect E Struct Rep Online. 2008 Jun 28;64(Pt 7):o1348–9. doi: 10.1107/S1600536808018941 (PMC2961850; doi:10.1107/S1600536808018941)
Supplement: Supplementary file 2 [file e-64-o1348-Isup2.hkl]

#
# h,k,l, Fc-squared, Fo-squared, sigma(Fo-squared) and status flag
#
data_I
_shelx_title '                              sir:    ----  ivAZC1sep07'
_shelx_refln_list_code          4
_shelx_F_calc_maximum       36.79
_exptl_crystal_F_000       736.00
_reflns_d_resolution_high  0.8335
 
loop_
 _symmetry_equiv_pos_as_xyz
 'x, y, z'
 '-x+1/2, -y, z+1/2'
 'x+1/2, -y+1/2, -z'
 '-x, y+1/2, -z+1/2'
 
_cell_length_a    11.0942
_cell_length_b    12.7276
_cell_length_c    13.8776
_cell_angle_alpha  90.000
_cell_angle_beta   90.000
_cell_angle_gamma  90.000
 
_shelx_F_squared_multiplier     1.000
 
loop_
 _refln_index_h
 _refln_index_k
 _refln_index_l
 _refln_F_squared_calc
 _refln_F_squared_meas
 _refln_F_squared_sigma
 _refln_observed_status
   6   0   0      586.68      655.03     32.59 o
   8   0   0       28.41       27.30      2.29 o
  10   0   0      386.53      419.79     29.89 o
  12   0   0      136.03      131.44     10.88 o
   6   1   0       12.72       16.48      1.67 o
   7   1   0       36.32       36.21      1.90 o
   8   1   0        6.19        7.81      0.63 o
   9   1   0       97.86       94.60      4.79 o
  10   1   0      218.02      213.66     10.73 o
  11   1   0        0.93        0.59      0.61 o
  12   1   0      374.35      407.47     23.28 o
  13   1   0        0.82        1.46      1.88 o
   6   2   0      250.47      260.05      9.20 o
   7   2   0        6.67        9.67      0.67 o
   8   2   0      353.34      339.14     23.92 o
   9   2   0      604.53      518.46     25.78 o
  10   2   0        6.93        9.31      1.60 o
  11   2   0       92.17      105.56      5.40 o
  12   2   0       27.56       23.53      1.63 o
  13   2   0        2.11        0.01      0.76 o
   2   3   0      828.48      892.14     54.79 o
   3   3   0        0.00       -0.15      0.15 o
   5   3   0      196.35      179.76      7.36 o
   6   3   0       13.66       15.21      0.87 o
   7   3   0      465.22      498.78     24.87 o
   9   3   0      150.97      140.85     10.07 o
  10   3   0      505.72      465.12     23.28 o
  11   3   0       13.77       10.03      0.92 o
  12   3   0        0.06        2.22      0.75 o
  13   3   0        1.26        0.21      1.67 o
   0   4   0      170.74      193.93      7.54 o
   1   4   0      451.03      441.61     15.53 o
   2   4   0      520.04      493.52     15.51 o
   3   4   0      620.63      587.95     23.89 o
   6   4   0      187.61      213.66     18.37 o
   7   4   0      215.51      200.91      8.23 o
   8   4   0        0.33        1.37      0.77 o
  10   4   0      114.38      118.02      6.01 o
  11   4   0        7.93        5.31      0.79 o
  12   4   0       14.15       10.43      1.03 o
   1   5   0      210.17      266.31     10.80 o
   2   5   0      518.51      511.84     21.81 o
   3   5   0      979.13      900.37     36.45 o
   4   5   0      135.45      143.77      8.86 o
   5   5   0      334.12      340.81     21.20 o
   6   5   0      133.08      114.64      8.87 o
   7   5   0       75.23       63.17      4.10 o
   8   5   0        0.06       -0.69      0.69 o
   9   5   0       90.09       87.65      4.52 o
  10   5   0        2.95        3.14      0.57 o
  11   5   0       10.70       10.52      0.91 o
  12   5   0        0.23        2.75      0.79 o
   2   6   0      901.04      934.61     65.64 o
   3   6   0      262.10      310.18     10.37 o
   4   6   0      234.79      253.66      8.26 o
   5   6   0      305.71      283.96     12.07 o
   6   6   0      182.78      180.84      9.83 o
   8   6   0       53.84       51.63      5.28 o
   9   6   0      171.87      158.61      8.31 o
  10   6   0       42.20       40.68      2.29 o
  11   6   0       33.55       38.12      4.15 o
  12   6   0       55.37       60.34      6.12 o
   1   7   0      333.79      302.32     16.32 o
   3   7   0      144.53      149.97      5.22 o
   4   7   0      254.61      271.13     10.04 o
   5   7   0      625.61      575.24     28.81 o
   7   7   0      176.13      156.20      6.46 o
   8   7   0      392.16      388.70     19.49 o
   9   7   0       22.31       21.25      1.28 o
  10   7   0        0.39        0.00      0.59 o
  11   7   0       16.49       22.14      1.49 o
   0   8   0      447.62      454.12     31.98 o
   1   8   0      460.30      467.36     16.77 o
   2   8   0      250.01      220.20      8.79 o
   3   8   0      100.86       97.88      3.51 o
   4   8   0      267.58      255.48      8.73 o
   5   8   0      106.35      105.26      4.36 o
   6   8   0      106.17      109.69      4.54 o
   7   8   0      139.44      143.32      5.93 o
   8   8   0      128.93      132.00      6.68 o
   9   8   0       37.52       44.25      2.37 o
  10   8   0       13.42       12.38      1.03 o
  11   8   0       12.75       13.76      2.77 o
   1   9   0      368.62      397.52     20.53 o
   2   9   0        1.22        1.28      0.21 o
   3   9   0        6.95        8.88      0.81 o
   4   9   0       15.17       14.11      1.44 o
   5   9   0       11.71       10.58      0.69 o
   6   9   0        0.26        0.42      0.42 o
   7   9   0        0.02        1.05      0.38 o
   8   9   0        0.47        0.74      0.41 o
   9   9   0       13.53       12.52      1.62 o
  10   9   0       25.47       38.30      3.82 o
   0  10   0      219.27      217.58     15.40 o
   1  10   0       24.64       25.11      1.79 o
   3  10   0       80.47       83.50      5.19 o
   4  10   0      142.06      142.62     11.39 o
   5  10   0      128.31      131.37      9.45 o
   6  10   0       54.97       54.39      4.07 o
   7  10   0       22.66       24.97      3.23 o
   8  10   0       46.23       45.60      3.48 o
   9  10   0        7.80       10.68      1.51 o
  10  10   0        6.93        7.80      1.44 o
   1  11   0        1.01       -0.07      0.55 o
   2  11   0      124.01      118.35      5.47 o
   3  11   0      233.99      220.96     14.93 o
   4  11   0        4.14        6.08      1.20 o
   5  11   0        6.71        6.90      0.64 o
   6  11   0       27.33       29.55      5.03 o
   7  11   0       97.96       96.29      6.98 o
   8  11   0        3.50        4.80      1.08 o
   9  11   0        0.76        1.35      0.83 o
   0  12   0      336.43      289.35     20.58 o
   1  12   0       87.20       76.19      3.25 o
   2  12   0       54.84       61.64      8.12 o
   3  12   0        2.62        2.12      0.61 o
   4  12   0       67.27       69.82      5.16 o
   5  12   0       31.53       34.89      1.58 o
   6  12   0       14.61       12.96      0.78 o
   7  12   0       62.36       68.21      4.54 o
   8  12   0        8.75        9.13      1.20 o
   1  13   0       77.27       79.55      5.47 o
   2  13   0        4.04        6.32      0.83 o
   3  13   0        0.06        1.73      1.07 o
   4  13   0        1.40        1.76      0.87 o
   5  13   0        7.41        9.99      0.85 o
   6  13   0       44.43       56.38      5.34 o
   0  14   0        1.72       -0.10      1.16 o
   1  14   0        0.00        0.85      0.50 o
   2  14   0       37.34       39.67      3.33 o
   3  14   0        5.36        5.77      1.54 o
   4  14   0       42.29       48.75      4.39 o
   5  14   0        3.91        3.72      0.72 o
   1  15   0       10.00       11.35      2.39 o
   2  15   0        2.63        2.37      0.66 o
   1   0   1      441.34       83.48     11.29 o
   3   0   1      703.08      629.54     25.56 o
   5   0   1      462.53      459.57     22.82 o
   6   0   1        5.54       11.10      0.99 o
   7   0   1        0.17       -0.25      0.37 o
   8   0   1      316.23      257.70     12.96 o
   9   0   1       51.33       43.66      2.31 o
  10   0   1      170.69      166.92      8.42 o
  11   0   1       31.86       36.65      2.35 o
  12   0   1       56.71       56.37      3.46 o
  13   0   1      195.80      231.80     14.93 o
   1   1   1      316.56      173.36      6.27 o
   3   1   1      471.53      453.62     12.08 o
   6   1   1      393.39      423.65     10.58 o
   7   1   1        1.77        4.09      0.36 o
   8   1   1        0.26        1.72      0.64 o
   9   1   1      177.93      175.37      6.27 o
  10   1   1       18.43       19.99      0.92 o
  11   1   1       19.72       23.87      1.01 o
  12   1   1      127.18      140.25      5.74 o
  13   1   1       16.36       19.30      1.10 o
   1   2   1       60.63       63.16      4.48 o
   3   2   1      138.74      136.72      3.42 o
   6   2   1      206.69      243.43      9.55 o
   7   2   1       99.78      112.98      9.11 o
   8   2   1      380.80      349.58     12.32 o
   9   2   1       28.89       28.78      1.19 o
  10   2   1       77.42       83.79      3.05 o
  11   2   1       25.83       29.38      1.23 o
  12   2   1      126.19      135.56      5.57 o
  13   2   1       57.58       61.32      2.91 o
   2   3   1      323.21      339.70     13.26 o
   3   3   1      510.98      532.01     25.61 o
   5   3   1      411.18      459.30     25.57 o
   6   3   1      411.99      398.49     10.65 o
   7   3   1       78.12       89.59      7.27 o
   8   3   1      453.38      415.84     14.66 o
   9   3   1      183.74      184.28      6.58 o
  10   3   1        0.75       -0.41      0.41 o
  11   3   1       55.43       56.61      2.14 o
  12   3   1       23.16       25.36      1.24 o
  13   3   1        1.78        3.53      0.60 o
   0   4   1       31.28       26.59      1.37 o
   1   4   1     1086.94     1051.95     73.87 o
   2   4   1     1353.65     1265.20     71.06 o
   4   4   1      251.96      210.90      5.30 o
   5   4   1      313.83      335.03     10.74 o
   6   4   1      196.02      219.63     12.05 o
   7   4   1       37.19       32.13      2.70 o
   8   4   1       80.03       79.29      2.90 o
   9   4   1       52.47       51.19      1.93 o
  10   4   1       75.97       75.41      2.78 o
  11   4   1       42.97       48.49      1.87 o
  12   4   1       86.60       84.23      3.49 o
   2   5   1      168.28      187.07      4.17 o
   3   5   1     1008.59     1051.17     67.60 o
   4   5   1       47.11       37.29      1.38 o
   5   5   1      120.69      115.64      5.02 o
   6   5   1       41.47       45.15      2.08 o
   7   5   1      245.46      244.48      9.93 o
   8   5   1      140.36      120.67      4.32 o
   9   5   1       33.71       29.40      1.27 o
  10   5   1        3.85        2.19      0.56 o
  11   5   1       76.65       72.13      2.69 o
  12   5   1       11.93       13.09      1.11 o
   1   6   1     1012.52     1107.09     77.75 o
   3   6   1      457.63      479.41     12.35 o
   4   6   1      730.03      771.85     30.33 o
   5   6   1       18.52       17.92      0.41 o
   6   6   1       86.60       86.11      2.60 o
   7   6   1       16.23       13.25      0.45 o
   8   6   1      178.40      167.74      5.98 o
   9   6   1       50.36       46.84      1.83 o
  10   6   1       28.41       29.29      2.28 o
  11   6   1        9.19        9.97      0.69 o
  12   6   1       75.57       74.84      3.50 o
   0   7   1      718.13      654.93     32.62 o
   1   7   1      273.87      290.56      5.90 o
   2   7   1      461.55      462.20     14.51 o
   3   7   1      397.63      373.69      8.26 o
   4   7   1      126.19      128.90      3.78 o
   5   7   1      478.76      484.68     12.07 o
   6   7   1       46.64       52.36      1.93 o
   7   7   1      131.59      129.29      3.78 o
   8   7   1      110.51       98.95      3.57 o
   9   7   1        7.39        9.58      0.68 o
  10   7   1       79.81       75.94      2.79 o
  11   7   1       43.50       44.29      1.91 o
   0   8   1      124.26      121.89      7.76 o
   1   8   1       37.14       42.95      1.56 o
   2   8   1      326.88      342.85      9.67 o
   3   8   1      504.05      540.44     17.43 o
   4   8   1       79.95       83.05      2.45 o
   5   8   1      302.71      312.11     10.56 o
   6   8   1      366.54      370.40     17.90 o
   7   8   1      616.74      591.61     41.98 o
   8   8   1       15.84       15.72      0.72 o
   9   8   1       16.59       17.65      1.04 o
  10   8   1        0.02        0.48      0.35 o
  11   8   1       35.12       39.54      1.97 o
   0   9   1        0.24        1.01      0.24 o
   1   9   1      304.18      307.90     12.71 o
   2   9   1      216.96      192.20      6.00 o
   3   9   1      540.26      537.59     17.35 o
   4   9   1      217.24      230.13      8.20 o
   5   9   1      186.45      179.73      5.71 o
   6   9   1      287.76      259.93      8.26 o
   7   9   1      185.56      179.04      6.39 o
   8   9   1       84.83       81.94      2.99 o
   9   9   1       21.96       23.63      1.36 o
  10   9   1       10.69       12.97      2.42 o
   0  10   1       11.83       13.32      1.02 o
   1  10   1       47.87       49.95      2.27 o
   2  10   1      373.01      412.85     17.83 o
   3  10   1       27.74       33.98      1.22 o
   4  10   1       90.21       80.53      2.70 o
   5  10   1      119.21      122.80      4.65 o
   6  10   1       43.03       43.56      2.00 o
   7  10   1       12.04       10.67      0.86 o
   8  10   1        3.14        3.83      0.75 o
   9  10   1       11.80       10.07      1.88 o
  10  10   1       35.55       43.67      3.03 o
   0  11   1      333.36      279.44     14.02 o
   1  11   1       29.95       20.91      0.86 o
   2  11   1      186.03      180.83      6.00 o
   3  11   1       97.14      111.48      4.40 o
   4  11   1       91.52      105.49      5.29 o
   5  11   1       71.32       68.91      2.26 o
   6  11   1       75.51       71.02      2.63 o
   7  11   1       25.57       26.82      1.53 o
   8  11   1       53.63       55.28      3.28 o
   9  11   1        6.55        9.80      1.71 o
   0  12   1       15.85       15.74      1.07 o
   1  12   1        5.05        4.49      0.57 o
   2  12   1       25.73       16.70      1.19 o
   3  12   1        8.71       11.94      0.78 o
   4  12   1       66.69       68.83      2.24 o
   5  12   1        0.65        0.58      0.29 o
   6  12   1       16.42       15.67      1.05 o
   7  12   1        6.07        7.40      0.45 o
   8  12   1        2.37        2.51      0.53 o
   0  13   1        0.87        0.47      0.57 o
   1  13   1       12.63       12.30      0.74 o
   2  13   1      182.64      205.42     10.46 o
   3  13   1        7.76        9.39      0.57 o
   4  13   1       12.86       13.79      0.71 o
   5  13   1       23.16       22.40      1.26 o
   6  13   1       42.87       44.53      4.97 o
   0  14   1       76.53       77.53      4.63 o
   1  14   1        5.21        5.85      0.48 o
   2  14   1        9.56       10.15      1.20 o
   3  14   1       17.50       26.85      2.08 o
   4  14   1       11.06       11.82      0.76 o
   5  14   1        5.81        6.61      0.71 o
   0  15   1        9.77       10.83      1.35 o
   1  15   1      116.94      127.23      5.73 o
   2  15   1       45.61       48.56      2.48 o
   3   0   2      688.60      658.78     23.15 o
   4   0   2       16.52       14.78      0.69 o
   5   0   2       50.73       53.18      1.91 o
   6   0   2      984.90      919.30     45.71 o
   7   0   2      155.07      157.21     11.15 o
   8   0   2       18.60       17.45      1.11 o
   9   0   2      392.24      381.28     19.08 o
  10   0   2        0.26        0.02      2.05 o
  11   0   2      193.82      172.42      8.78 o
  12   0   2        1.65        3.98      2.11 o
  13   0   2       25.77       29.02      2.10 o
   3   1   2       51.57       44.57      1.13 o
   4   1   2       17.88       18.15      0.49 o
   5   1   2      296.16      282.84      7.05 o
   6   1   2       53.08       44.50      1.15 o
   7   1   2      749.18      705.55     28.65 o
   8   1   2      160.44      160.21      5.73 o
   9   1   2      144.73      147.86      5.29 o
  10   1   2       44.91       36.52      1.46 o
  11   1   2       30.27       32.02      1.33 o
  12   1   2        6.81        7.94      0.80 o
  13   1   2        5.89        7.12      0.95 o
   3   2   2      630.19      628.61     19.76 o
   4   2   2     1060.52      956.10     38.88 o
   5   2   2      888.30      880.91     25.26 o
   6   2   2       47.62       42.99      1.82 o
   7   2   2      232.34      214.18      7.63 o
   8   2   2      327.25      325.46     11.50 o
   9   2   2      361.62      321.57     11.34 o
  10   2   2      159.68      146.20      5.25 o
  11   2   2       57.51       60.48      2.27 o
  12   2   2       44.81       41.43      1.84 o
  13   2   2        9.82       10.92      1.28 o
   1   3   2     1042.31     1007.96     31.56 o
   2   3   2      648.93      648.00     20.36 o
   3   3   2     1228.19     1201.54     69.35 o
   5   3   2      293.92      274.90      6.87 o
   6   3   2      122.97      129.58      6.66 o
   7   3   2      110.25       80.20      2.92 o
   8   3   2      230.68      198.91      7.05 o
   9   3   2      196.93      177.35      6.34 o
  10   3   2      156.41      151.27      5.42 o
  11   3   2       56.26       56.64      2.13 o
  12   3   2       68.04       67.64      2.90 o
   1   4   2      136.12      129.64      2.76 o
   2   4   2      528.94      495.07     10.48 o
   3   4   2      423.85      408.25     10.16 o
   4   4   2      842.89      981.72     62.52 o
   5   4   2      339.08      378.22     14.80 o
   6   4   2      122.98      117.57      5.45 o
   7   4   2        5.68        6.50      0.70 o
   8   4   2      143.29      133.29      4.79 o
   9   4   2      276.36      258.85      9.20 o
  10   4   2      168.41      155.65      5.62 o
  11   4   2        1.23       -0.23      0.54 o
  12   4   2       14.31       18.45      1.01 o
   2   5   2      477.87      480.47     10.62 o
   3   5   2      233.04      250.89      7.07 o
   5   5   2       38.41       40.78      1.53 o
   6   5   2      224.18      204.17      7.57 o
   7   5   2       42.26       39.53      2.30 o
   8   5   2      134.78      125.27      4.48 o
   9   5   2        6.01        5.66      0.77 o
  10   5   2       25.62       21.92      1.14 o
  11   5   2       61.86       64.68      2.72 o
  12   5   2       44.00       42.22      2.06 o
   0   6   2      186.26      154.75      6.01 o
   2   6   2      179.03      209.64      4.94 o
   3   6   2        0.69        1.72      0.27 o
   4   6   2      207.10      189.50      5.67 o
   5   6   2      314.33      344.81     11.23 o
   6   6   2      353.10      343.40     10.91 o
   7   6   2      121.58      125.18      3.83 o
   8   6   2       45.82       39.22      1.50 o
   9   6   2       47.88       44.70      1.72 o
  10   6   2        4.29        3.00      0.59 o
  11   6   2       64.07       62.36      2.88 o
  12   6   2        1.76        0.56      0.88 o
   0   7   2       72.08       79.31      3.25 o
   1   7   2      184.59      223.28      6.64 o
   2   7   2      435.64      458.56     10.35 o
   3   7   2       79.28       78.77      1.79 o
   4   7   2        9.44        7.56      0.27 o
   5   7   2       51.03       49.34      1.37 o
   6   7   2       89.09       92.30      2.70 o
   7   7   2      599.11      587.98     23.96 o
   8   7   2      177.44      170.45      6.11 o
   9   7   2      110.25      111.16      4.06 o
  10   7   2       17.86       18.17      1.22 o
  11   7   2        3.35        5.20      0.49 o
   0   8   2      307.90      295.99     16.36 o
   1   8   2      304.27      302.23      7.17 o
   2   8   2       37.62       32.15      0.74 o
   3   8   2      228.48      234.05      5.85 o
   4   8   2       49.71       55.88      1.79 o
   5   8   2      111.63      112.15      3.93 o
   6   8   2      448.93      401.52     14.18 o
   7   8   2      209.40      199.47      6.76 o
   8   8   2        1.74        0.60      0.37 o
   9   8   2       41.94       43.69      1.82 o
  10   8   2       23.30       27.75      1.29 o
  11   8   2       40.31       47.27      3.73 o
   0   9   2       82.56       79.89      4.99 o
   1   9   2       81.78       92.33      2.40 o
   2   9   2      171.18      167.85      4.58 o
   3   9   2      192.85      198.43      5.07 o
   4   9   2      113.05      113.67      3.47 o
   6   9   2       24.88       24.73      1.37 o
   7   9   2       24.44       23.55      1.23 o
   8   9   2      111.14      115.24      4.17 o
   9   9   2       16.08       16.76      1.00 o
  10   9   2       52.16       57.51      3.89 o
   0  10   2       25.19       31.87      1.54 o
   1  10   2       28.88       30.89      1.51 o
   2  10   2      151.31      147.57      3.94 o
   3  10   2      250.22      243.96      9.84 o
   4  10   2      171.54      173.90      7.36 o
   5  10   2      112.45      117.01      4.21 o
   6  10   2       63.89       73.32      4.24 o
   7  10   2       46.46       50.58      2.74 o
   8  10   2      123.73      132.56      7.73 o
   9  10   2       14.84       17.03      1.36 o
   0  11   2        2.55        1.81      0.29 o
   1  11   2      252.84      234.54      7.11 o
   2  11   2      107.75       98.15      3.51 o
   3  11   2      136.08      132.83      5.35 o
   4  11   2       85.50      100.18      5.16 o
   5  11   2       34.83       32.64      1.26 o
   6  11   2       19.17       17.99      0.80 o
   7  11   2      103.30       96.81      4.61 o
   8  11   2        6.83        6.65      1.42 o
   9  11   2       20.45       20.82      1.61 o
   0  12   2       27.24       28.67      1.61 o
   1  12   2        1.36        1.00      0.37 o
   2  12   2      104.55       97.06      3.31 o
   3  12   2        8.20        9.76      0.77 o
   4  12   2       12.14       10.73      0.56 o
   5  12   2        8.91        6.70      0.59 o
   6  12   2       47.18       49.94      2.44 o
   7  12   2        0.95        1.90      0.42 o
   8  12   2       11.47       10.40      0.78 o
   0  13   2       29.69       30.41      2.44 o
   1  13   2       75.41       74.81      4.05 o
   2  13   2        4.48        5.38      0.96 o
   3  13   2       11.43        9.16      0.84 o
   4  13   2        0.09       -0.39      0.39 o
   5  13   2       26.94       25.90      2.68 o
   6  13   2        7.30       13.71      8.07 o
   0  14   2        0.98       -0.47      0.64 o
   1  14   2        6.73        8.16      0.84 o
   2  14   2        1.03        1.61      0.63 o
   3  14   2       21.04       23.69      1.88 o
   4  14   2        2.32        5.19      0.53 o
   5  14   2        3.58        4.68      0.82 o
   0  15   2        0.01        0.58      0.72 o
   1  15   2        9.02        9.85      0.61 o
   2   0   3      129.18      132.33      6.88 o
   4   0   3      194.65      190.36      6.71 o
   5   0   3       33.95       44.37      1.62 o
   7   0   3      440.81      436.48     21.76 o
   8   0   3      104.30       98.18      5.01 o
   9   0   3      448.80      412.18     20.55 o
  10   0   3       75.34       84.01      4.34 o
  11   0   3        7.67       10.04      0.98 o
  12   0   3       62.97       68.87      5.35 o
  13   0   3       22.83       26.88      2.03 o
   1   1   3       18.12       23.90      0.71 o
   2   1   3      788.40      776.85     22.29 o
   4   1   3       99.62       97.51      2.61 o
   5   1   3     1256.16     1193.17     84.41 o
   7   1   3      238.30      221.69      7.85 o
   8   1   3       70.47       57.17      2.10 o
   9   1   3      249.84      269.90      9.57 o
  10   1   3       86.85       80.52      2.96 o
  11   1   3       25.17       24.87      1.12 o
  12   1   3       12.11       12.96      1.00 o
  13   1   3       64.39       77.76      3.65 o
   1   2   3     1124.90     1047.05     42.46 o
   2   2   3      375.54      365.20      9.05 o
   3   2   3      515.47      540.82     22.31 o
   4   2   3     1225.14     1170.74     82.59 o
   5   2   3       24.43       24.77      1.13 o
   6   2   3       34.06       38.92      1.17 o
   7   2   3      278.57      269.55      9.53 o
   8   2   3      541.12      509.17     18.00 o
   9   2   3      209.95      204.50      7.29 o
  10   2   3       27.63       20.46      0.92 o
  11   2   3       22.69       22.01      0.98 o
  12   2   3        5.87        6.18      0.81 o
   0   3   3      205.19      243.32     12.29 o
   1   3   3      237.02      250.49      5.31 o
   2   3   3     1301.55     1276.31     89.63 o
   4   3   3      450.06      455.83     13.08 o
   5   3   3      220.17      222.38      8.29 o
   6   3   3      269.86      264.20      7.62 o
   7   3   3       68.03       53.94      2.01 o
   8   3   3       67.05       59.13      2.18 o
   9   3   3      131.85      133.70      4.80 o
  10   3   3      203.23      197.38      7.05 o
  11   3   3       37.77       37.63      1.46 o
  12   3   3       38.55       44.01      1.96 o
   0   4   3      385.07      414.73     24.74 o
   1   4   3      172.07      192.51      3.93 o
   2   4   3     1150.81     1188.86     41.75 o
   3   4   3      377.59      434.74     13.30 o
   4   4   3      507.20      584.04     22.29 o
   5   4   3       41.25       43.49      2.12 o
   6   4   3       26.37       23.82      0.82 o
   7   4   3       67.52       66.88      4.77 o
   8   4   3       87.90       87.83      3.21 o
   9   4   3      133.35      124.59      4.47 o
  10   4   3       63.56       57.58      2.15 o
  11   4   3        2.69        3.91      0.49 o
  12   4   3       40.67       50.72      2.45 o
   0   5   3      161.62      175.99      5.57 o
   2   5   3      358.79      401.07      8.97 o
   3   5   3      352.99      367.74     10.79 o
   4   5   3      405.21      434.65     12.41 o
   5   5   3       36.26       40.02      1.32 o
   6   5   3       32.27       38.34      1.92 o
   7   5   3        5.83        4.40      0.49 o
   8   5   3       61.62       54.46      2.60 o
   9   5   3       32.57       29.38      1.82 o
  10   5   3       64.34       61.82      2.29 o
  11   5   3       47.40       52.48      2.26 o
  12   5   3       18.67       21.79      1.21 o
   0   6   3        9.12        6.94      0.36 o
   1   6   3       40.97       40.68      0.93 o
   2   6   3      498.62      530.57     12.70 o
   3   6   3      210.66      228.60      5.63 o
   4   6   3      106.99      131.72      4.03 o
   5   6   3       57.91       64.24      2.15 o
   6   6   3       85.85       82.26      2.89 o
   7   6   3      137.52      127.07      5.90 o
   8   6   3      117.26      117.91      3.82 o
   9   6   3       64.12       60.06      2.21 o
  10   6   3        6.58        9.01      1.09 o
  11   6   3        9.69        8.43      1.13 o
  12   6   3       15.32       18.59      1.09 o
   1   7   3       85.03       79.06      2.13 o
   2   7   3       85.40       87.12      2.17 o
   3   7   3      121.74      131.66      3.33 o
   4   7   3      502.05      493.12     15.23 o
   5   7   3      339.38      336.24      8.97 o
   6   7   3      281.13      263.38      8.00 o
   7   7   3      168.71      156.91      4.56 o
   8   7   3       38.84       36.93      1.43 o
   9   7   3       63.62       61.87      2.31 o
  10   7   3        2.80        3.41      0.65 o
  11   7   3       12.13       14.74      1.27 o
   0   8   3       78.60       85.99      3.12 o
   1   8   3      295.42      320.45      8.06 o
   2   8   3      599.51      593.02     20.43 o
   3   8   3      672.33      664.34     24.35 o
   4   8   3      231.50      226.95      5.67 o
   5   8   3       44.58       49.03      1.35 o
   6   8   3       25.75       24.36      0.78 o
   7   8   3      200.79      189.14      6.71 o
   8   8   3        0.62        0.22      0.33 o
   9   8   3       33.04       32.25      1.44 o
  10   8   3       24.54       22.16      1.19 o
  11   8   3       32.04       30.43      1.91 o
   0   9   3       79.75       66.63      3.60 o
   1   9   3       78.06       84.45      2.80 o
   2   9   3      185.00      177.90      4.38 o
   3   9   3      225.35      238.30      8.12 o
   4   9   3      251.24      251.83      8.75 o
   5   9   3        7.01        5.72      0.27 o
   6   9   3      119.49      112.23      4.64 o
   7   9   3       20.09       20.53      1.74 o
   8   9   3      170.22      166.75      6.91 o
   9   9   3       16.04       18.07      1.09 o
  10   9   3       46.91       50.94      3.44 o
   0  10   3        8.59       10.88      0.74 o
   1  10   3      144.47      133.98      4.39 o
   2  10   3      167.02      178.01      4.80 o
   3  10   3       22.71       23.57      0.67 o
   4  10   3      160.29      167.93      7.73 o
   5  10   3       11.79       10.83      0.75 o
   6  10   3      180.22      170.65      7.73 o
   7  10   3      150.18      132.14      6.77 o
   8  10   3       32.71       30.49      2.55 o
   9  10   3       59.22       73.67      4.88 o
   0  11   3      293.44      281.08     11.56 o
   1  11   3       95.41       95.39      2.81 o
   2  11   3       65.87       68.72      3.23 o
   3  11   3      125.22      103.50      4.50 o
   4  11   3       91.60       95.75      4.45 o
   5  11   3       53.62       52.48      1.97 o
   6  11   3        0.19        0.28      0.42 o
   7  11   3      125.20      137.05      5.62 o
   8  11   3       14.17       14.20      0.96 o
   0  12   3        3.06        4.02      0.78 o
   1  12   3      121.24      110.82      7.00 o
   2  12   3       42.76       29.16      1.02 o
   3  12   3       79.27       76.81      3.57 o
   4  12   3       17.41       16.12      0.61 o
   5  12   3       52.70       51.93      1.69 o
   6  12   3       31.04       34.71      1.51 o
   7  12   3       52.50       53.59      2.54 o
   0  13   3       10.39       11.43      0.94 o
   1  13   3       38.75       34.99      1.24 o
   2  13   3       19.83       25.35      2.46 o
   3  13   3        4.76        5.42      0.55 o
   4  13   3       17.29       28.63      2.54 o
   5  13   3        3.22        4.12      0.57 o
   6  13   3        2.22        3.99      0.74 o
   0  14   3        0.01       -0.75      0.81 o
   1  14   3       10.79       11.71      0.70 o
   2  14   3       15.38       18.77      1.06 o
   3  14   3       36.80       38.74      2.85 o
   4  14   3        7.88        8.58      0.80 o
   0  15   3       45.18       51.47      3.50 o
   0   0   4       30.92       35.83      5.46 o
   1   0   4       97.23      102.04      4.20 o
   2   0   4      751.88      756.93     26.59 o
   3   0   4       72.37       65.91      4.72 o
   5   0   4      259.32      261.25      9.21 o
   6   0   4        1.65        2.08      0.80 o
   7   0   4       62.92       61.62      5.77 o
   8   0   4      216.26      194.26     13.81 o
   9   0   4      148.94      137.12      6.95 o
  10   0   4        0.11       -0.32      1.03 o
  11   0   4        9.59        9.96      0.94 o
  12   0   4        6.96       11.32      1.30 o
   2   1   4     1193.52     1226.07     60.94 o
   3   1   4      721.96      763.31     20.24 o
   4   1   4      218.21      284.22     20.20 o
   5   1   4      247.33      258.45      9.63 o
   6   1   4       49.63       46.88      1.73 o
   7   1   4       16.58       14.22      0.69 o
   9   1   4      175.65      144.05      5.19 o
  10   1   4       18.03       17.79      0.88 o
  11   1   4       60.15       60.63      2.33 o
  12   1   4       66.96       62.78      2.65 o
   2   2   4      884.76      875.78     31.68 o
   3   2   4      262.51      271.96      8.24 o
   5   2   4      785.06      824.91     25.84 o
   6   2   4      518.25      577.97     45.59 o
   7   2   4      125.22      120.61      4.32 o
   8   2   4      598.33      518.17     21.06 o
   9   2   4      476.02      436.01     15.38 o
  10   2   4      118.97      107.93      3.90 o
  11   2   4       11.69        8.17      0.78 o
  12   2   4        1.75        3.07      1.06 o
   1   3   4     1259.78     1302.08     91.39 o
   2   3   4      266.78      309.44      6.22 o
   5   3   4       78.01       81.40      3.73 o
   6   3   4      680.91      678.87     23.85 o
   7   3   4      118.29      119.36      4.32 o
   8   3   4      180.61      169.43      6.03 o
   9   3   4      116.33      112.02      4.04 o
  10   3   4        3.24        2.64      0.53 o
  11   3   4        4.47        5.67      0.71 o
  12   3   4       56.34       64.44      3.03 o
   0   4   4      805.51      819.46     33.33 o
   1   4   4      597.94      589.67     14.84 o
   2   4   4      322.62      346.81      8.13 o
   3   4   4      956.83      969.00     39.44 o
   4   4   4       57.64       71.24      2.55 o
   5   4   4      114.76      116.53      4.35 o
   6   4   4      107.36      111.49      5.03 o
   7   4   4      225.94      230.29     13.94 o
   8   4   4      167.36      156.76      5.57 o
   9   4   4       39.62       39.82      1.56 o
  10   4   4        6.39        5.93      1.20 o
  11   4   4      153.68      146.53      5.99 o
  12   4   4       13.73       17.86      1.07 o
   0   5   4       24.43       25.83      0.85 o
   1   5   4     1297.38     1365.01     67.98 o
   3   5   4        2.78        2.05      0.20 o
   4   5   4      211.71      214.43      5.66 o
   5   5   4       59.83       58.67      1.70 o
   6   5   4      382.10      422.18     14.85 o
   7   5   4      189.43      199.70     10.16 o
   8   5   4       60.73       64.47      2.92 o
   9   5   4      117.76      106.47      3.86 o
  10   5   4       75.27       79.27      2.95 o
  11   5   4       35.28       42.06      2.21 o
  12   5   4       48.56       59.20      2.83 o
   0   6   4      229.96      238.84      8.46 o
   1   6   4       27.93       32.26      0.79 o
   2   6   4      542.20      539.52     14.28 o
   3   6   4      106.40      123.33      2.53 o
   4   6   4      366.67      359.84      8.43 o
   5   6   4      539.79      557.91     28.04 o
   6   6   4       70.81       68.40      2.24 o
   7   6   4       16.20       18.08      0.91 o
   8   6   4       48.66       52.20      2.11 o
   9   6   4       51.74       45.99      1.79 o
  10   6   4       24.84       27.84      1.58 o
  11   6   4       55.47       56.30      2.43 o
   0   7   4      266.14      266.84      8.51 o
   1   7   4      856.67      949.54     66.89 o
   2   7   4      170.23      157.91      3.64 o
   3   7   4      203.39      192.23      4.42 o
   4   7   4      369.96      363.75     10.93 o
   5   7   4      207.75      204.84      5.48 o
   6   7   4      173.27      174.34      5.06 o
   7   7   4      213.67      198.70      6.31 o
   8   7   4       82.16       74.87      2.75 o
   9   7   4        4.06        5.83      0.77 o
  10   7   4      219.86      239.31      9.69 o
  11   7   4       20.36       19.46      1.40 o
   0   8   4        0.50        0.36      0.17 o
   1   8   4       22.81       19.02      0.56 o
   2   8   4      131.34      139.84      3.46 o
   3   8   4      368.71      381.84     11.04 o
   4   8   4      781.75      779.40     48.98 o
   5   8   4      141.80      128.23      3.24 o
   7   8   4       75.05       74.71      2.44 o
   8   8   4       96.32       90.57      3.29 o
   9   8   4      110.49      104.45      3.81 o
  10   8   4       46.47       48.73      2.10 o
   0   9   4       88.67       89.61      3.75 o
   1   9   4      189.67      189.26      6.43 o
   2   9   4      243.06      222.10      6.38 o
   3   9   4      516.71      487.30     13.99 o
   4   9   4      114.53      114.80      3.03 o
   5   9   4      130.84      128.63      4.57 o
   6   9   4      474.22      478.16     30.21 o
   7   9   4      336.87      323.02     15.39 o
   8   9   4       72.62       79.19      4.10 o
   9   9   4       51.70       57.26      2.80 o
  10   9   4       38.76       45.23      3.09 o
   0  10   4       41.66       38.10      1.99 o
   1  10   4        6.44        7.88      0.28 o
   2  10   4      525.51      506.87     14.55 o
   3  10   4      209.92      203.24      7.16 o
   4  10   4       73.78       74.91      3.25 o
   5  10   4       92.38       93.97      3.38 o
   6  10   4      114.98      104.30      4.14 o
   7  10   4      188.09      190.01      7.84 o
   8  10   4        9.33        9.10      0.72 o
   9  10   4       12.22       15.80      1.39 o
   0  11   4       27.47       25.58      1.32 o
   1  11   4      346.84      312.16      9.03 o
   2  11   4      127.11      127.94      3.39 o
   3  11   4       14.76       12.06      0.65 o
   4  11   4       64.34       74.64      3.84 o
   5  11   4       50.65       59.91      3.94 o
   6  11   4       20.41       20.19      1.46 o
   7  11   4        9.65       11.57      0.91 o
   8  11   4       25.31       28.78      1.69 o
   0  12   4       36.63       31.71      2.47 o
   1  12   4       33.48       31.88      2.03 o
   2  12   4       23.00       20.37      1.27 o
   3  12   4       24.90       29.86      2.14 o
   4  12   4       11.04       10.20      0.69 o
   5  12   4        5.91        5.66      0.41 o
   6  12   4       18.63       17.90      1.31 o
   7  12   4        6.54        6.87      0.60 o
   0  13   4        5.66        7.55      0.74 o
   1  13   4       80.02       82.75      3.13 o
   2  13   4        2.81        2.97      0.47 o
   3  13   4        0.15       -0.06      0.36 o
   4  13   4        9.01       13.10      1.05 o
   5  13   4       45.36       47.44      2.68 o
   6  13   4        7.28        6.95      0.88 o
   0  14   4       17.87       17.67      2.60 o
   1  14   4       24.33       29.00      1.17 o
   2  14   4       21.82       23.02      1.83 o
   3  14   4        0.05        0.44      0.56 o
   4  14   4       12.56        9.67      1.20 o
   2   0   5      156.91      169.23      8.70 o
   3   0   5      311.87      352.91     11.10 o
   4   0   5      187.79      246.02      8.66 o
   5   0   5      277.43      318.75     27.04 o
   7   0   5      414.77      401.19     20.05 o
   8   0   5       13.49       15.02      1.63 o
   9   0   5       14.44       11.26      0.92 o
  10   0   5       81.47       69.80      3.68 o
  11   0   5      156.33      158.87     10.36 o
  12   0   5      273.56      294.07     16.83 o
   3   1   5        8.39       17.33      1.01 o
   4   1   5     1015.35      939.70     66.18 o
   5   1   5      778.20      793.38     27.92 o
   6   1   5       89.00       85.60      3.07 o
   7   1   5      100.80      102.89      3.67 o
   8   1   5      475.01      459.58     22.88 o
   9   1   5      143.82      127.42      4.58 o
  10   1   5       37.38       36.31      1.47 o
  11   1   5       72.31       74.31      2.76 o
  12   1   5       20.47       20.49      1.91 o
   2   2   5      128.10      138.14      2.94 o
   3   2   5       98.21      110.02      2.46 o
   4   2   5      189.57      196.13     11.48 o
   5   2   5      842.08      797.27     39.56 o
   6   2   5      226.07      232.09      8.87 o
   7   2   5      256.40      242.04      8.57 o
   9   2   5      181.41      162.09      5.80 o
  10   2   5       15.39       14.79      0.79 o
  11   2   5       72.05       74.12      2.75 o
  12   2   5      107.47      124.29      5.74 o
   0   3   5      321.42      348.21     17.41 o
   1   3   5      164.24      177.93      4.19 o
   2   3   5      549.30      610.84     13.42 o
   3   3   5       85.39      114.31      2.56 o
   5   3   5      323.93      300.88     11.06 o
   6   3   5      636.96      651.45     26.45 o
   7   3   5      208.71      188.93      6.69 o
   8   3   5      126.26      133.32      7.07 o
   9   3   5       94.13       94.91      3.46 o
  10   3   5       89.90       78.79      2.91 o
  11   3   5       69.55       71.27      3.01 o
  12   3   5        8.52        7.00      0.78 o
   0   4   5      334.47      355.46     10.22 o
   1   4   5      741.91      718.80     17.86 o
   2   4   5      934.93     1043.89     73.39 o
   3   4   5     1030.66     1140.08     40.05 o
   5   4   5      180.74      183.08      6.08 o
   6   4   5      224.63      252.55     11.42 o
   7   4   5       80.44       90.25      2.92 o
   8   4   5      119.13      117.66      4.22 o
   9   4   5      510.58      492.06     17.35 o
  10   4   5      102.32       95.93      3.53 o
  11   4   5        3.42        5.68      0.68 o
  12   4   5       17.21       18.38      2.08 o
   0   5   5       97.09       99.14      3.16 o
   1   5   5       53.82       59.65      1.36 o
   2   5   5      481.01      520.80     11.61 o
   3   5   5      243.84      276.88      6.74 o
   4   5   5      509.01      486.94     12.96 o
   5   5   5       23.33       26.60      0.78 o
   6   5   5       49.64       50.02      1.68 o
   7   5   5       92.96       88.45      4.45 o
   8   5   5      552.74      501.91     20.49 o
   9   5   5       90.16       82.38      3.01 o
  10   5   5      316.49      336.63     11.88 o
  11   5   5       11.36       16.32      0.96 o
   0   6   5        1.26        1.19      0.25 o
   1   6   5      438.33      476.43      9.27 o
   2   6   5      207.71      197.54      4.04 o
   3   6   5      420.90      415.21      9.73 o
   4   6   5      806.85      771.45     54.36 o
   5   6   5      219.79      218.81      5.60 o
   6   6   5       35.48       37.29      1.42 o
   7   6   5      229.36      241.86      6.99 o
   8   6   5       84.61       84.33      3.07 o
   9   6   5      104.49      103.20      3.73 o
  10   6   5       33.44       31.66      1.44 o
  11   6   5       11.00       14.61      0.91 o
   0   7   5        9.21        8.81      0.51 o
   1   7   5      485.42      498.44     11.73 o
   2   7   5       33.61       33.73      0.69 o
   3   7   5      401.93      412.67     10.38 o
   4   7   5       13.94       12.60      0.46 o
   5   7   5        2.00        2.18      0.33 o
   6   7   5       31.10       23.63      0.76 o
   7   7   5      117.01      113.21      4.06 o
   8   7   5       95.52       82.26      5.17 o
   9   7   5      102.90      100.34      3.63 o
  10   7   5       52.21       59.20      2.51 o
  11   7   5       90.40       99.73      4.58 o
   1   8   5       35.62       37.06      1.14 o
   2   8   5      145.86      156.94      3.71 o
   3   8   5      109.41      109.74      2.66 o
   4   8   5      198.22      196.18      5.92 o
   5   8   5       52.04       51.78      1.97 o
   6   8   5      118.68      111.49      3.83 o
   7   8   5      205.60      200.27     10.44 o
   8   8   5        6.87        5.46      0.39 o
   9   8   5       40.81       42.42      1.83 o
  10   8   5       83.87       92.13      4.96 o
   0   9   5       31.71       28.25      1.52 o
   1   9   5      362.76      360.69      9.42 o
   2   9   5       28.37       24.38      0.76 o
   3   9   5      227.70      224.28      8.17 o
   4   9   5       58.90       65.99      1.81 o
   5   9   5       55.73       50.00      2.65 o
   6   9   5      134.30      121.81      3.90 o
   7   9   5      142.19      141.75      5.10 o
   8   9   5       77.05       82.84      3.51 o
   9   9   5        5.49        4.47      1.13 o
   0  10   5        2.99        2.30      0.28 o
   1  10   5      122.76      130.70      4.55 o
   2  10   5      100.71       91.34      2.73 o
   3  10   5      179.41      170.22      6.92 o
   4  10   5        7.01        5.24      0.51 o
   5  10   5       33.25       30.20      1.19 o
   6  10   5      113.41      116.94      4.17 o
   7  10   5       62.25       59.23      2.40 o
   8  10   5       78.64       84.83      4.06 o
   9  10   5        5.46        4.64      0.69 o
   0  11   5        0.48        0.53      0.39 o
   1  11   5       39.90       33.43      1.07 o
   2  11   5      298.68      291.68     11.38 o
   3  11   5       91.23       93.58      5.36 o
   4  11   5       81.65       84.68      4.64 o
   5  11   5       60.21       61.28      3.56 o
   6  11   5       13.63       14.50      0.88 o
   7  11   5        3.56        3.51      0.50 o
   8  11   5        8.97        9.06      0.74 o
   0  12   5        0.05       -0.24      1.95 o
   1  12   5       21.79       25.04      0.91 o
   2  12   5       61.02       56.64      3.01 o
   3  12   5       30.87       32.16      2.19 o
   4  12   5       22.19       20.00      1.46 o
   5  12   5       12.85       14.36      1.05 o
   6  12   5       36.72       35.50      2.45 o
   7  12   5        1.89        2.56      0.42 o
   0  13   5        9.42       10.55      1.07 o
   1  13   5       46.46       50.41      2.27 o
   2  13   5       61.96       66.78      3.03 o
   3  13   5        4.50        2.55      0.54 o
   4  13   5       19.01       20.86      1.56 o
   5  13   5       15.59       17.65      1.38 o
   0  14   5       34.18       28.91      2.14 o
   1  14   5       10.26       10.29      0.67 o
   2  14   5        1.92        2.45      0.80 o
   3  14   5        6.61        8.84      2.01 o
   1   0   6      154.43      225.37     11.90 o
   2   0   6      962.44      996.15     70.20 o
   3   0   6      644.52      701.37     24.66 o
   4   0   6      260.49      260.89      8.22 o
   5   0   6       83.91       83.02     11.64 o
   6   0   6        2.82        0.72      0.95 o
   7   0   6      361.89      310.43     15.55 o
   8   0   6      151.36      140.90      7.13 o
   9   0   6       62.92       68.00      3.61 o
  10   0   6       11.85       13.06      1.12 o
  11   0   6       18.50       21.45      1.51 o
  12   0   6        0.81        2.09      1.05 o
   0   1   6        5.85        2.15      0.50 o
   2   1   6      365.72      472.51     11.03 o
   3   1   6      230.75      295.90      8.42 o
   4   1   6      566.14      609.39     19.11 o
   5   1   6       96.72       79.73      2.87 o
   6   1   6      774.03      765.97     26.88 o
   7   1   6       27.39       25.65      1.07 o
   8   1   6      117.15      125.56      4.49 o
   9   1   6       31.96       28.88      1.21 o
  10   1   6       30.57       24.69      1.06 o
  11   1   6       33.22       34.89      1.57 o
  12   1   6      139.85      158.41      7.25 o
   1   2   6      383.98      476.64     15.12 o
   2   2   6      349.61      370.15      8.74 o
   3   2   6     1002.86     1244.95    127.23 o
   4   2   6      722.30      763.75     48.79 o
   5   2   6      314.42      322.77     12.68 o
   6   2   6      164.26      168.69      5.33 o
   7   2   6       75.04       68.19      2.86 o
   8   2   6      530.73      497.85     17.48 o
   9   2   6      102.99       89.78      3.26 o
  10   2   6       45.02       41.88      1.87 o
  11   2   6       46.46       56.72      3.01 o
  12   2   6       25.06       30.97      2.60 o
   1   3   6       19.25       19.45      0.86 o
   2   3   6      420.61      488.59     10.33 o
   3   3   6      448.75      518.74     13.26 o
   4   3   6      108.55      105.10      3.77 o
   5   3   6       99.12       99.93      2.91 o
   6   3   6        4.85        6.02      0.83 o
   7   3   6       92.29       91.93      3.35 o
   8   3   6      520.48      474.85     23.66 o
   9   3   6       62.85       57.27      2.16 o
  10   3   6       15.98       16.43      0.89 o
  11   3   6       27.87       25.25      1.26 o
  12   3   6        1.01        3.70      1.24 o
   0   4   6      174.93      192.05      5.54 o
   1   4   6      127.13      106.20      2.18 o
   2   4   6       49.49       59.68      1.39 o
   3   4   6       47.00       54.62      1.40 o
   5   4   6       94.08       90.43      2.71 o
   6   4   6       36.23       33.97      1.84 o
   7   4   6       32.73       32.32      1.35 o
   8   4   6      196.62      196.20      5.68 o
   9   4   6      124.76      115.15      4.17 o
  10   4   6      131.59      135.51      4.88 o
  11   4   6       14.14       12.66      0.86 o
   0   5   6      111.93      114.33      3.32 o
   1   5   6      146.50      137.44      2.82 o
   2   5   6       33.86       35.99      0.83 o
   3   5   6     1004.88      920.90     37.41 o
   4   5   6       33.05       27.63      0.74 o
   5   5   6       56.74       55.56      1.53 o
   6   5   6       62.07       55.97      1.73 o
   7   5   6       77.72       88.74      4.29 o
   8   5   6      153.99      146.65      6.31 o
   9   5   6       39.53       41.78      1.93 o
  10   5   6       32.88       31.32      2.39 o
  11   5   6       12.50       13.65      0.99 o
   0   6   6       86.91       81.81      2.30 o
   1   6   6      438.74      477.43     10.59 o
   2   6   6      163.15      159.79      3.20 o
   3   6   6       91.81       94.64      2.14 o
   4   6   6       17.60       18.18      0.52 o
   5   6   6      130.29      158.61      4.27 o
   6   6   6       34.42       35.45      1.02 o
   7   6   6      237.72      231.41      8.92 o
   8   6   6      169.15      162.20      7.81 o
   9   6   6       48.51       42.94      2.10 o
  10   6   6       19.17       20.14      1.63 o
  11   6   6       45.47       54.45      3.92 o
   0   7   6      416.40      411.31     11.82 o
   1   7   6       28.38       27.27      0.65 o
   2   7   6      132.21      134.93      2.95 o
   3   7   6      278.91      266.74      7.18 o
   4   7   6      199.60      197.39      5.29 o
   5   7   6       27.11       26.11      0.79 o
   6   7   6      312.37      293.32      9.04 o
   7   7   6       44.00       43.88      1.75 o
   8   7   6       31.90       26.31      1.09 o
   9   7   6       14.09       14.96      1.07 o
  10   7   6       42.94       40.81      1.77 o
   0   8   6        1.93        2.15      0.29 o
   1   8   6      205.57      204.08      5.62 o
   2   8   6      171.33      176.50      3.84 o
   3   8   6      324.33      318.47      7.19 o
   4   8   6      162.30      153.36      5.11 o
   5   8   6      121.75      109.98      4.73 o
   6   8   6       75.31       71.14      2.32 o
   7   8   6        4.30        5.42      0.41 o
   8   8   6       18.18       19.26      0.77 o
   9   8   6       18.86       18.48      0.91 o
  10   8   6        2.04        4.32      1.06 o
   0   9   6      233.20      228.02      7.61 o
   1   9   6      531.08      508.68     19.53 o
   2   9   6       47.47       54.85      1.67 o
   3   9   6       43.03       45.65      1.88 o
   4   9   6        2.28        2.01      0.35 o
   5   9   6      179.46      182.12      7.43 o
   6   9   6       43.12       43.43      1.89 o
   7   9   6       69.25       68.63      2.52 o
   8   9   6       83.73       85.40      3.53 o
   9   9   6       19.95       20.87      1.11 o
   0  10   6        5.61        6.25      0.39 o
   1  10   6      268.76      253.60      9.32 o
   2  10   6      352.18      367.96     11.36 o
   3  10   6       37.30       36.58      1.51 o
   4  10   6       87.11       85.94      4.42 o
   5  10   6        0.80       -0.94      1.04 o
   6  10   6       64.81       69.01      3.49 o
   7  10   6        9.46        8.92      0.51 o
   8  10   6       50.55       53.57      2.92 o
   0  11   6      152.77      134.30      6.42 o
   1  11   6       34.47       31.35      1.11 o
   2  11   6       96.53       90.95      3.66 o
   3  11   6       14.12       15.90      0.83 o
   4  11   6       14.61       12.72      0.65 o
   5  11   6       65.26       64.60      2.75 o
   6  11   6       87.18       92.08      5.12 o
   7  11   6       40.36       44.48      2.14 o
   0  12   6        1.42        0.66      0.98 o
   1  12   6       12.28       11.85      0.72 o
   2  12   6       60.26       65.39      2.80 o
   3  12   6       10.97        9.60      1.40 o
   4  12   6       31.90       30.35      1.98 o
   5  12   6      118.71      116.15      6.72 o
   6  12   6       17.04       15.44      1.22 o
   0  13   6       12.05       17.03      2.30 o
   1  13   6       14.78       15.48      0.84 o
   2  13   6       19.02       22.77      1.76 o
   3  13   6       37.07       38.17      1.95 o
   4  13   6       21.62       20.88      1.35 o
   5  13   6        6.63        6.63      0.75 o
   0  14   6       46.32       45.65      4.94 o
   1  14   6        0.24        0.23      0.61 o
   2  14   6       56.12       64.72      5.48 o
   3   0   7      574.43      579.10     29.00 o
   4   0   7       10.11       12.60      1.28 o
   5   0   7      260.15      330.53     25.38 o
   6   0   7      456.17      485.45     32.96 o
   7   0   7       26.37       19.06      1.60 o
   8   0   7      491.89      472.38     33.52 o
   9   0   7        0.95        0.97      0.74 o
  10   0   7      147.32      139.08     17.17 o
  11   0   7        1.62        0.26      0.68 o
  12   0   7       12.92       15.44      1.29 o
   0   1   7      121.57      169.12      5.98 o
   1   1   7      306.32      385.78     10.11 o
   2   1   7      532.52      643.92     40.79 o
   3   1   7       74.97       82.12      3.96 o
   4   1   7      809.12      871.43     43.33 o
   5   1   7      105.86      104.58      3.36 o
   6   1   7      399.13      401.68     13.26 o
   7   1   7      125.72      118.00      4.22 o
   8   1   7      438.08      436.68     15.38 o
   9   1   7       21.44       17.45      0.89 o
  10   1   7       14.19       14.64      0.76 o
  11   1   7       24.43       25.17      1.23 o
  12   1   7        9.26       10.08      0.79 o
   1   2   7      116.67      145.55      2.97 o
   2   2   7      874.41     1037.43     51.77 o
   3   2   7      654.84      737.62     29.31 o
   4   2   7      283.87      341.74     21.50 o
   5   2   7       20.55       21.86      0.78 o
   6   2   7      122.38      114.00      5.48 o
   7   2   7      293.23      275.89     10.50 o
   8   2   7       88.82       93.85      3.40 o
   9   2   7       26.53       22.56      1.00 o
  10   2   7        4.29        1.50      0.63 o
  11   2   7       41.95       47.31      3.16 o
   0   3   7      327.49      341.56     13.92 o
   1   3   7      144.78      172.22      3.52 o
   2   3   7       13.50       12.33      0.35 o
   3   3   7        6.61        7.46      0.42 o
   4   3   7      363.62      403.42     12.67 o
   5   3   7       17.63       19.30      0.65 o
   6   3   7      241.60      243.72      9.60 o
   7   3   7      158.95      162.62      5.99 o
   8   3   7      269.78      291.43     11.15 o
   9   3   7       17.57       17.61      1.05 o
  10   3   7       14.59       12.44      0.75 o
  11   3   7       52.28       57.41      2.46 o
   0   4   7      120.08      150.81      4.38 o
   1   4   7      142.49      137.70      3.18 o
   2   4   7      349.53      371.30      9.24 o
   3   4   7       92.97       93.05      2.52 o
   4   4   7       99.29       98.08      2.89 o
   5   4   7      205.44      213.11      6.91 o
   6   4   7       28.96       27.89      1.07 o
   7   4   7      192.21      180.87      7.86 o
   8   4   7        9.26       10.61      0.55 o
   9   4   7       14.93       15.93      0.80 o
  10   4   7       34.11       35.55      1.79 o
  11   4   7       31.96       31.33      1.58 o
   0   5   7       18.96       20.70      0.66 o
   1   5   7       86.82       87.09      1.80 o
   2   5   7      194.17      183.51      4.59 o
   3   5   7       12.05       13.60      0.59 o
   4   5   7       60.98       51.37      1.71 o
   5   5   7       82.60       86.50      2.53 o
   6   5   7      132.02      139.31      4.04 o
   7   5   7       18.77       12.37      1.06 o
   8   5   7      245.84      244.18     10.63 o
   9   5   7       27.16       25.15      1.08 o
  10   5   7       34.31       35.31      1.90 o
  11   5   7       43.48       45.21      2.53 o
   0   6   7      323.41      337.04      9.70 o
   1   6   7      523.25      497.08     13.22 o
   2   6   7      161.18      161.50      3.65 o
   3   6   7       70.81       68.66      1.66 o
   4   6   7      141.46      144.27      3.88 o
   5   6   7       70.82       75.53      2.07 o
   6   6   7       99.94       97.66      2.65 o
   7   6   7       73.74       92.64      3.62 o
   8   6   7      278.81      282.26     10.01 o
   9   6   7      131.87      128.65      4.82 o
  10   6   7       30.89       30.46      1.36 o
   0   7   7      109.86       86.78      2.78 o
   1   7   7      206.32      206.66      4.87 o
   2   7   7       41.90       42.26      1.46 o
   3   7   7      308.72      325.17      8.64 o
   4   7   7       58.52       58.06      1.73 o
   5   7   7        8.32       10.13      0.43 o
   6   7   7       86.67       81.16      3.94 o
   7   7   7       71.62       75.08      2.87 o
   8   7   7      148.86      152.85      5.76 o
   9   7   7        4.61        2.22      0.51 o
  10   7   7       43.04       49.65      2.36 o
   1   8   7      160.08      153.75      4.43 o
   2   8   7      186.38      182.16      7.52 o
   3   8   7       43.59       40.94      1.25 o
   4   8   7       44.53       43.63      1.24 o
   5   8   7       56.22       51.88      2.16 o
   6   8   7       97.07      102.33      3.28 o
   7   8   7       10.19        9.72      0.45 o
   8   8   7       26.01       28.46      1.18 o
   9   8   7       11.05       10.90      0.66 o
   0   9   7        0.79       -0.52      0.52 o
   1   9   7      296.92      311.10     12.02 o
   2   9   7      186.85      190.40      6.57 o
   3   9   7       33.59       30.43      0.89 o
   4   9   7       59.07       63.52      2.60 o
   5   9   7       23.32       21.13      0.70 o
   6   9   7       42.19       38.35      1.72 o
   7   9   7       47.49       48.34      2.59 o
   8   9   7       82.49       83.20      5.96 o
   9   9   7       29.56       36.68      2.11 o
   0  10   7        1.85        0.69      0.28 o
   1  10   7       18.10       19.02      0.61 o
   2  10   7      109.51      116.44      4.60 o
   3  10   7        8.92       10.13      0.74 o
   4  10   7        2.27        2.38      0.31 o
   5  10   7       60.64       55.24      2.79 o
   6  10   7       43.94       42.55      1.61 o
   7  10   7       45.16       41.62      2.62 o
   8  10   7       46.32       48.66      4.45 o
   0  11   7       47.44       48.32      2.89 o
   1  11   7       20.76       21.99      0.83 o
   2  11   7       30.19       29.35      0.94 o
   3  11   7       37.69       35.25      1.04 o
   4  11   7       32.90       34.56      2.55 o
   5  11   7       27.45       30.20      3.08 o
   6  11   7       21.43       19.20      0.94 o
   7  11   7       82.64       92.80      4.28 o
   0  12   7       92.63       94.33      6.21 o
   1  12   7       27.39       27.34      1.21 o
   2  12   7       14.21       15.44      1.19 o
   3  12   7       43.11       39.55      2.35 o
   4  12   7        7.81        6.45      0.99 o
   5  12   7       11.01       10.28      0.93 o
   6  12   7       37.58       39.04      4.02 o
   0  13   7       15.95       12.50      1.01 o
   1  13   7       10.57        7.95      1.04 o
   2  13   7       27.15       27.83      1.59 o
   3  13   7        2.15        1.98      0.98 o
   4  13   7       14.21       14.96      1.01 o
   0   0   8      447.69      530.38     26.61 o
   1   0   8        0.35        1.25      0.71 o
   2   0   8       97.69      176.14     11.59 o
   3   0   8      948.22      940.06     66.19 o
   4   0   8       29.67       41.79      3.29 o
   5   0   8      392.77      408.21     20.29 o
   6   0   8       63.32       54.02      2.62 o
   7   0   8      343.44      357.32     17.80 o
   8   0   8      470.52      477.03     27.47 o
   9   0   8       10.90        7.09      1.50 o
  10   0   8        0.07        0.32      0.72 o
  11   0   8        2.58        1.43      1.12 o
   0   1   8      210.94      219.39      7.03 o
   1   1   8      579.04      748.50     22.34 o
   2   1   8        2.38        1.31      0.42 o
   3   1   8       88.46      120.77      7.65 o
   4   1   8      295.92      349.68     24.57 o
   5   1   8      120.11      116.51      4.17 o
   6   1   8      839.07      788.09     39.49 o
   7   1   8       74.26       69.96      2.54 o
   8   1   8      103.68       98.98      4.58 o
   9   1   8      107.86      108.32      3.94 o
  10   1   8        3.98        5.64      0.75 o
  11   1   8        2.59        4.97      0.96 o
   0   2   8      317.93      474.96     33.48 o
   1   2   8       69.77       88.64      2.72 o
   2   2   8      630.31      677.78     40.35 o
   3   2   8      263.96      281.94     13.86 o
   4   2   8      100.47      108.87      3.49 o
   5   2   8        7.22        5.83      0.49 o
   6   2   8       78.50       83.91      2.48 o
   7   2   8      313.72      285.81     13.11 o
   8   2   8       39.63       34.37      2.41 o
   9   2   8        3.95        4.10      0.94 o
  10   2   8        8.45        9.21      0.81 o
  11   2   8       30.53       35.68      2.44 o
   0   3   8      110.86      122.71      4.71 o
   1   3   8      127.78      136.59      3.07 o
   2   3   8       11.69       11.04      0.94 o
   3   3   8      154.70      151.39      4.82 o
   4   3   8       42.14       42.20      1.59 o
   5   3   8      647.84      604.87     30.10 o
   6   3   8      127.85      133.57      3.87 o
   7   3   8       50.25       52.39      1.59 o
   8   3   8       16.25       11.27      0.64 o
   9   3   8        2.95        1.68      0.50 o
  10   3   8        0.31        1.63      0.61 o
  11   3   8       27.16       27.74      1.42 o
   0   4   8       70.66       81.17      2.39 o
   1   4   8       16.06       16.57      0.44 o
   2   4   8      175.44      166.63      4.47 o
   3   4   8       43.92       41.93      1.56 o
   4   4   8       75.91       82.52      2.67 o
   5   4   8       49.22       48.02      1.59 o
   6   4   8       28.41       28.74      0.91 o
   7   4   8      430.13      419.36     13.21 o
   8   4   8       40.25       44.69      1.73 o
   9   4   8       62.26       71.11      3.61 o
  10   4   8       21.81       26.86      1.78 o
  11   4   8       21.43       24.60      1.30 o
   0   5   8       51.54       56.40      1.95 o
   1   5   8      190.46      181.17      4.26 o
   2   5   8       10.26       11.35      0.39 o
   3   5   8      229.16      238.66      6.89 o
   4   5   8      272.07      280.23      8.88 o
   5   5   8      285.35      294.57      9.29 o
   6   5   8      150.39      138.54      4.02 o
   7   5   8       83.20       80.35      3.01 o
   8   5   8      162.97      165.85      6.89 o
   9   5   8       16.08       18.01      1.23 o
  10   5   8       30.57       29.67      1.43 o
   0   6   8        0.32       -0.36      0.42 o
   1   6   8      108.34      101.96      2.21 o
   2   6   8      168.86      170.63      4.28 o
   3   6   8      145.11      144.74      4.19 o
   4   6   8      185.37      181.75      5.86 o
   5   6   8      293.54      274.29     10.56 o
   6   6   8       40.46       40.35      2.08 o
   7   6   8        1.84        4.78      0.38 o
   8   6   8       40.60       46.48      1.62 o
   9   6   8       22.66       23.67      1.92 o
  10   6   8        5.37        7.45      0.62 o
   0   7   8      421.26      386.72     12.35 o
   1   7   8      330.87      325.36      7.24 o
   2   7   8      139.72      138.37      4.03 o
   3   7   8      590.97      594.00     17.65 o
   4   7   8      122.90      114.18      4.48 o
   5   7   8       60.95       52.68      1.73 o
   6   7   8       71.34       61.10      2.62 o
   7   7   8       19.02       21.44      1.16 o
   8   7   8        6.55        5.38      0.64 o
   9   7   8       17.10       17.16      0.96 o
   0   8   8      110.45      103.28      5.15 o
   1   8   8      215.41      199.18      7.17 o
   2   8   8      244.39      245.61      9.19 o
   3   8   8       83.89       82.29      2.66 o
   4   8   8       60.41       53.69      1.77 o
   5   8   8      102.79      111.70      5.29 o
   6   8   8       35.55       39.39      1.76 o
   7   8   8      162.09      168.12      7.63 o
   8   8   8       18.67       16.64      1.47 o
   9   8   8       18.37       18.34      1.20 o
   0   9   8       59.72       55.24      2.66 o
   1   9   8      103.38       96.25      2.70 o
   2   9   8      179.99      196.68      7.57 o
   3   9   8      110.68       98.66      4.20 o
   4   9   8       60.42       56.12      2.21 o
   5   9   8       32.64       29.77      1.87 o
   6   9   8       76.26       86.05      3.15 o
   7   9   8       23.49       23.97      1.21 o
   8   9   8       23.88       24.94      1.53 o
   0  10   8       68.69       70.10      4.00 o
   1  10   8       21.04       21.00      0.67 o
   2  10   8       17.75       17.05      0.72 o
   3  10   8        2.58        2.79      0.42 o
   4  10   8        1.35        1.04      0.35 o
   5  10   8       17.09       15.64      0.68 o
   6  10   8       25.31       28.13      1.99 o
   7  10   8       19.30       16.43      1.84 o
   0  11   8       36.76       38.87      3.44 o
   1  11   8       65.09       59.76      1.82 o
   2  11   8       61.71       62.00      2.42 o
   3  11   8      118.88      114.26      3.58 o
   4  11   8        7.71        7.83      1.22 o
   5  11   8       19.88       20.27      1.77 o
   6  11   8       10.52       13.26      0.95 o
   0  12   8       69.03       66.70      4.83 o
   1  12   8       53.88       56.52      2.13 o
   2  12   8       70.21       69.31      4.24 o
   3  12   8       23.21       20.48      1.71 o
   4  12   8       37.84       44.06      2.85 o
   5  12   8        6.72        9.02      1.24 o
   0  13   8        4.59        2.62      0.88 o
   1  13   8       54.92       53.54      3.51 o
   2  13   8       12.18       10.68      2.26 o
   2   0   9      178.50      190.87     12.39 o
   3   0   9      292.18      378.37     58.40 o
   4   0   9       55.77       57.50      3.02 o
   5   0   9      166.05      168.76     15.64 o
   6   0   9      241.78      245.52     18.61 o
   7   0   9       21.40       17.78      1.17 o
   8   0   9        2.04        0.88      0.72 o
   9   0   9      100.56       89.75      9.64 o
  10   0   9       37.22       45.26      6.71 o
  11   0   9       31.37       38.77      2.70 o
   0   1   9        1.38        0.86      1.22 o
   1   1   9       15.06       16.51      1.06 o
   2   1   9       34.12       38.38      2.31 o
   4   1   9      582.85      650.17     39.93 o
   5   1   9      156.42      167.22      5.95 o
   6   1   9      143.69      140.55      5.03 o
   7   1   9      342.67      317.47     15.44 o
   8   1   9       37.92       32.33      1.76 o
   9   1   9       90.89       93.86      3.99 o
  10   1   9       10.48       12.53      0.78 o
  11   1   9        1.24        1.51      0.73 o
   0   2   9        0.13        0.83      0.41 o
   1   2   9      498.25      609.41     18.82 o
   3   2   9      524.51      641.83     45.38 o
   4   2   9      280.35      298.00     17.57 o
   5   2   9      253.07      227.41      7.20 o
   6   2   9      249.83      229.14      8.14 o
   7   2   9      225.60      230.45      8.33 o
   8   2   9       56.93       49.28      1.90 o
   9   2   9        6.77        7.52      1.09 o
  10   2   9       10.65        8.95      0.69 o
  11   2   9       57.27       58.38      2.78 o
   0   3   9        5.83        4.25      0.38 o
   1   3   9      387.78      422.91     13.75 o
   2   3   9      372.53      384.36     13.53 o
   3   3   9       52.57       49.22      1.65 o
   4   3   9       31.13       30.04      1.19 o
   5   3   9       58.49       58.55      2.18 o
   6   3   9       71.90       55.96      2.10 o
   7   3   9      134.31      124.68      4.47 o
   8   3   9      111.71       97.47      4.13 o
   9   3   9       72.20       69.25      3.41 o
  10   3   9       49.99       51.23      2.22 o
   0   4   9      499.39      500.29     17.56 o
   1   4   9      281.06      297.27      6.98 o
   2   4   9      149.65      157.79      4.57 o
   3   4   9       38.43       41.32      1.41 o
   4   4   9       69.48       84.46      3.56 o
   5   4   9      415.54      392.67     16.53 o
   6   4   9      202.80      200.45      6.40 o
   7   4   9       72.43       75.67      2.85 o
   8   4   9      129.23      119.34      6.12 o
   9   4   9        9.68       10.25      1.27 o
  10   4   9        8.92        8.72      0.79 o
   0   5   9        2.78        2.57      0.39 o
   1   5   9       44.29       47.45      1.25 o
   2   5   9       41.01       33.77      1.85 o
   3   5   9       85.25       83.68      2.47 o
   4   5   9      148.09      136.08      4.88 o
   5   5   9       75.81       78.28      3.53 o
   6   5   9       60.56       59.00      1.95 o
   7   5   9      133.97      122.60      5.37 o
   8   5   9      258.52      278.38     15.10 o
   9   5   9       29.06       30.61      1.40 o
  10   5   9       67.96       74.65      3.50 o
   0   6   9       93.55       94.93      3.05 o
   1   6   9      416.46      391.57      9.15 o
   2   6   9      311.19      330.04      9.12 o
   3   6   9      236.04      215.16      6.91 o
   4   6   9        4.74        4.94      0.46 o
   5   6   9       54.90       57.09      2.68 o
   6   6   9       80.63       70.16      2.29 o
   7   6   9      244.12      267.45     11.11 o
   8   6   9        2.44        3.30      0.53 o
   9   6   9       63.78       65.12      3.93 o
   0   7   9      363.46      367.77     18.91 o
   1   7   9        0.48       -0.29      0.29 o
   2   7   9      113.27      112.77      4.17 o
   3   7   9      227.86      213.25      7.51 o
   4   7   9       84.92       88.94      4.86 o
   5   7   9       85.41       88.14      3.06 o
   6   7   9        9.85        7.87      0.44 o
   7   7   9       40.09       40.71      2.02 o
   8   7   9       69.13       77.31      3.25 o
   9   7   9       13.56       15.92      1.26 o
   0   8   9       47.28       45.44      1.71 o
   1   8   9      610.20      556.12     22.77 o
   2   8   9      369.28      385.68     14.29 o
   3   8   9      193.14      200.75      6.32 o
   4   8   9      167.55      166.36      6.73 o
   5   8   9      233.37      232.89      9.30 o
   6   8   9       61.64       64.64      2.13 o
   7   8   9        0.57        1.23      0.50 o
   8   8   9       23.46       21.93      1.13 o
   0   9   9      160.51      151.48      7.04 o
   1   9   9      192.87      198.72      6.70 o
   2   9   9        9.69        7.07      0.76 o
   3   9   9       32.35       30.81      1.42 o
   4   9   9       32.49       30.48      1.44 o
   5   9   9       94.08       95.33      5.46 o
   6   9   9       31.38       30.82      1.56 o
   7   9   9        0.20        0.38      0.63 o
   0  10   9        0.32        0.31      0.35 o
   1  10   9       86.54       82.82      2.56 o
   2  10   9        8.84        8.31      0.52 o
   3  10   9      127.67      126.96      6.04 o
   4  10   9        8.87        8.52      0.79 o
   5  10   9       14.28       15.52      1.36 o
   6  10   9        4.63        4.45      1.23 o
   7  10   9        0.60        2.98      1.46 o
   0  11   9        0.01       -0.50      0.50 o
   1  11   9       67.95       74.01      2.69 o
   2  11   9        2.93        1.99      0.42 o
   3  11   9       15.57       17.47      0.94 o
   4  11   9        8.64        8.65      0.71 o
   5  11   9       29.92       28.65      2.60 o
   0  12   9        0.01        1.45      1.57 o
   1  12   9       50.86       50.47      2.14 o
   2  12   9       23.44       21.25      1.02 o
   3  12   9       28.53       28.89      2.48 o
   4  12   9       21.15       26.29      1.57 o
   0   0  10       51.27       57.86      4.24 o
   1   0  10      108.11      105.41      5.53 o
   2   0  10        5.98        5.40      0.98 o
   3   0  10        0.98        0.47      0.64 o
   4   0  10       13.37       10.49      0.64 o
   5   0  10       20.71       25.12      2.26 o
   6   0  10      200.14      196.12     13.05 o
   7   0  10      629.66      632.89     43.15 o
   8   0  10      126.83      106.99      6.52 o
   9   0  10        2.08        0.63      0.98 o
  10   0  10        2.01        0.69      0.96 o
   0   1  10        6.28        3.77      0.72 o
   1   1  10      143.69      147.83      5.96 o
   2   1  10       23.07       22.69      1.02 o
   3   1  10       85.27       90.99      7.82 o
   4   1  10        6.84        7.97      1.20 o
   6   1  10      257.72      255.92      9.96 o
   7   1  10       44.68       35.07      1.44 o
   8   1  10      269.74      268.58     12.63 o
   9   1  10      104.18      105.29      4.69 o
  10   1  10        2.03        0.95      0.63 o
   0   2  10        3.03        2.54      0.36 o
   1   2  10      142.99      161.72      6.93 o
   2   2  10       88.22       82.49      3.29 o
   3   2  10      160.11      170.36      6.98 o
   4   2  10      208.51      221.43      7.88 o
   5   2  10       20.00       23.04      1.81 o
   6   2  10      344.03      344.52     12.60 o
   7   2  10        7.46        6.63      0.73 o
   8   2  10       59.04       65.25      2.75 o
   9   2  10       50.61       46.66      2.06 o
  10   2  10        2.51        2.70      0.63 o
   0   3  10      396.79      425.49     20.67 o
   1   3  10      473.40      540.25     30.30 o
   2   3  10      384.64      414.45     21.00 o
   3   3  10       60.23       57.86      1.91 o
   4   3  10       75.60       77.05      2.82 o
   5   3  10       92.94       84.34      3.18 o
   6   3  10      175.00      184.77      7.91 o
   7   3  10       16.06       11.88      0.67 o
   8   3  10       45.44       43.46      2.47 o
   9   3  10       68.64       63.30      4.08 o
  10   3  10       16.04       16.28      1.02 o
   0   4  10       19.87       34.15      1.81 o
   1   4  10      199.69      210.80      6.33 o
   2   4  10      131.41      139.61      3.75 o
   3   4  10      142.25      139.49      5.00 o
   4   4  10        1.74        2.10      0.49 o
   5   4  10        3.32        2.39      0.62 o
   6   4  10      159.63      151.85      5.44 o
   7   4  10       28.30       27.84      1.19 o
   8   4  10       74.59       72.68      2.68 o
   9   4  10        5.60        6.14      0.64 o
  10   4  10       30.81       35.82      3.19 o
   0   5  10      147.96      153.82      7.18 o
   1   5  10       20.92       21.21      0.62 o
   3   5  10       39.03       42.14      2.39 o
   4   5  10      313.16      335.91     11.88 o
   5   5  10       41.87       39.59      1.50 o
   6   5  10       25.73       29.76      1.24 o
   7   5  10       34.70       36.56      1.47 o
   8   5  10        6.40        5.71      0.56 o
   9   5  10       48.31       45.74      2.21 o
   0   6  10        4.49        4.29      0.59 o
   1   6  10       70.76       76.46      2.42 o
   2   6  10       16.16       14.02      0.57 o
   3   6  10       76.59       71.00      2.12 o
   4   6  10      161.56      168.42      5.38 o
   5   6  10       27.44       26.09      1.15 o
   6   6  10       84.41       64.63      2.64 o
   7   6  10       61.19       63.59      3.48 o
   8   6  10      101.23      109.31      6.04 o
   9   6  10       42.78       42.08      2.06 o
   0   7  10      306.82      316.33     12.37 o
   1   7  10       65.99       66.53      2.01 o
   2   7  10      474.00      441.79     13.91 o
   3   7  10       38.82       38.81      1.66 o
   4   7  10      384.51      389.83     19.75 o
   5   7  10      132.34      121.53      4.07 o
   6   7  10       49.15       52.57      2.50 o
   7   7  10       40.49       38.98      1.73 o
   8   7  10       26.58       25.37      1.44 o
   0   8  10        0.03       -0.29      0.38 o
   1   8  10       92.63       82.41      2.20 o
   2   8  10       29.39       27.79      1.22 o
   3   8  10      123.28      119.19      4.93 o
   4   8  10      103.27       96.32      3.19 o
   5   8  10       14.21       11.95      0.65 o
   6   8  10       49.18       49.44      3.14 o
   7   8  10       43.36       45.72      3.24 o
   8   8  10       17.82       20.91      1.32 o
   0   9  10        5.81        4.84      0.41 o
   1   9  10        5.45        4.09      0.29 o
   2   9  10      136.07      143.61      6.27 o
   3   9  10      146.65      154.90      7.93 o
   4   9  10       42.97       44.17      1.54 o
   5   9  10       13.94       13.95      0.77 o
   6   9  10       54.36       54.13      2.78 o
   7   9  10       69.42       74.05      5.28 o
   0  10  10       70.24       70.50      3.07 o
   1  10  10       35.45       36.38      1.01 o
   2  10  10        3.78        3.41      0.43 o
   3  10  10       30.50       29.72      1.19 o
   4  10  10       38.74       39.86      1.97 o
   5  10  10       68.59       78.18      6.39 o
   6  10  10        1.76        1.93      0.47 o
   0  11  10        2.24        3.20      0.53 o
   1  11  10       38.50       33.47      1.47 o
   2  11  10       74.08       75.25      3.37 o
   3  11  10        0.62        1.45      0.37 o
   4  11  10        7.92        9.29      1.45 o
   0  12  10        1.36        1.85      0.65 o
   1  12  10        3.81        3.88      0.52 o
   1   0  11       11.02       11.21      0.91 o
   2   0  11        2.37        3.51      0.73 o
   3   0  11      111.82      117.37      4.88 o
   4   0  11      667.42      725.37     51.12 o
   5   0  11      352.82      345.74     17.30 o
   6   0  11      226.42      247.93     21.47 o
   7   0  11        3.92       -0.60      2.24 o
   8   0  11        8.34        5.24      0.79 o
   9   0  11        5.24        6.87      1.47 o
   1   1  11       69.07       71.37      2.86 o
   2   1  11      133.80      160.05      4.56 o
   3   1  11      235.08      249.72      7.59 o
   4   1  11      315.61      317.14      9.17 o
   5   1  11      185.11      178.94      7.39 o
   6   1  11       34.67       33.05      1.34 o
   7   1  11      150.87      139.92      5.38 o
   8   1  11       19.16       16.82      1.44 o
   9   1  11        4.10        5.19      0.73 o
   0   2  11       11.22       15.08      0.99 o
   1   2  11      523.38      554.36     17.48 o
   2   2  11      117.17      129.99      5.78 o
   3   2  11      295.12      335.56     17.55 o
   4   2  11       82.42       71.84      2.38 o
   5   2  11        7.34        7.85      0.91 o
   6   2  11       50.45       37.12      1.47 o
   7   2  11       88.76       75.51      2.81 o
   8   2  11        8.75        8.97      0.95 o
   9   2  11        1.69        2.30      1.41 o
   0   3  11      232.06      249.79      8.82 o
   1   3  11      187.40      221.68      7.16 o
   2   3  11      561.84      627.38     31.25 o
   3   3  11      262.97      253.41     12.33 o
   4   3  11      180.46      167.55      5.35 o
   5   3  11       71.99       71.09      3.07 o
   6   3  11       74.14       71.06      2.64 o
   7   3  11        1.20        0.78      0.48 o
   8   3  11       15.43       18.71      0.98 o
   9   3  11       22.92       19.57      1.10 o
   0   4  11        0.22       -0.66      0.66 o
   1   4  11       93.30       86.43      3.30 o
   2   4  11      253.26      252.81     12.47 o
   3   4  11      216.14      202.84      5.88 o
   4   4  11      198.82      188.54      6.03 o
   5   4  11       35.32       36.31      1.72 o
   6   4  11        2.90        2.03      0.49 o
   7   4  11       52.95       47.84      2.69 o
   8   4  11       45.70       49.05      2.11 o
   9   4  11       22.06       25.02      1.70 o
   0   5  11      132.08      133.51      6.95 o
   1   5  11      186.12      185.04      6.51 o
   2   5  11        6.15        5.08      0.56 o
   3   5  11       49.47       44.40      1.39 o
   4   5  11      344.93      337.69     13.88 o
   5   5  11      109.70      104.61      4.01 o
   6   5  11       53.72       58.54      2.42 o
   7   5  11       66.24       70.39      3.46 o
   8   5  11       54.26       59.88      3.97 o
   0   6  11        0.36        0.32      0.24 o
   1   6  11       30.15       30.37      1.20 o
   2   6  11      319.64      316.60      8.60 o
   3   6  11       91.52       87.60      2.98 o
   4   6  11      103.83      104.90      4.44 o
   5   6  11      146.70      142.14      6.94 o
   6   6  11        0.99        1.55      0.93 o
   7   6  11       20.11       16.26      0.88 o
   8   6  11        7.23        8.95      0.84 o
   0   7  11       29.04       30.15      2.10 o
   1   7  11       23.16       27.23      0.83 o
   2   7  11      237.28      248.70      6.65 o
   3   7  11       40.10       33.39      0.99 o
   4   7  11       38.69       39.25      2.40 o
   5   7  11       27.89       25.63      0.97 o
   6   7  11       33.71       31.06      1.43 o
   7   7  11       18.34       17.53      1.00 o
   0   8  11      117.49      114.52      7.12 o
   1   8  11      196.47      185.92      7.12 o
   2   8  11       45.83       48.60      1.46 o
   3   8  11       21.82       15.87      0.65 o
   4   8  11      152.74      160.00      7.32 o
   5   8  11       17.63       18.65      0.95 o
   6   8  11       13.99       12.74      0.97 o
   7   8  11        7.35        6.84      0.63 o
   0   9  11      244.02      245.32     12.97 o
   1   9  11       51.75       47.38      1.64 o
   2   9  11       11.00       11.47      0.52 o
   3   9  11      106.55      111.49      4.38 o
   4   9  11        4.81        5.91      0.61 o
   5   9  11       35.82       39.36      3.32 o
   6   9  11       13.44       13.95      1.73 o
   0  10  11       51.98       46.77      2.31 o
   1  10  11       75.02       77.76      4.23 o
   2  10  11       41.68       44.03      1.89 o
   3  10  11       24.19       22.81      1.30 o
   4  10  11       32.66       36.25      1.79 o
   0  11  11       15.45       16.25      1.98 o
   1  11  11        0.05        0.44      0.60 o
   2  11  11       16.79       19.13      1.07 o
   0   0  12      150.92      160.27     11.49 o
   1   0  12        0.18       -1.45      1.55 o
   2   0  12      354.57      357.24     17.94 o
   3   0  12       74.37       73.60      3.88 o
   4   0  12      171.23      176.68      7.29 o
   5   0  12        3.25        4.16      1.02 o
   6   0  12       44.42       48.54      4.31 o
   7   0  12        7.93        9.79      2.14 o
   8   0  12        9.87        8.90      1.44 o
   9   0  12       15.31       12.01      1.14 o
   0   1  12       77.79       74.17      3.14 o
   1   1  12       94.69       99.84      3.22 o
   2   1  12      143.34      145.52      4.84 o
   3   1  12      168.48      148.95      4.77 o
   4   1  12       82.95       94.50      3.11 o
   5   1  12       17.98       15.75      1.72 o
   6   1  12       20.91       21.53      0.97 o
   7   1  12       15.13       14.41      1.96 o
   8   1  12       52.27       57.93      2.50 o
   9   1  12        0.14        1.63      0.60 o
   0   2  12      100.75      100.42      5.16 o
   1   2  12      121.04      121.65      3.90 o
   2   2  12      188.76      170.51      4.59 o
   3   2  12       78.18       66.60      2.23 o
   4   2  12       94.13       92.32      3.03 o
   5   2  12       88.38       82.38      3.54 o
   6   2  12      109.26      105.75      4.47 o
   7   2  12       24.99       22.92      1.74 o
   8   2  12       25.39       27.66      2.18 o
   9   2  12       40.81       40.40      1.98 o
   0   3  12        7.26        8.98      0.65 o
   1   3  12      325.92      321.01      9.30 o
   2   3  12      100.00      109.59      2.77 o
   3   3  12        0.69       -0.55      0.55 o
   4   3  12       41.45       41.59      1.45 o
   5   3  12       36.54       37.04      1.65 o
   6   3  12        9.17        9.72      0.70 o
   7   3  12       33.26       37.99      2.24 o
   8   3  12       61.83       64.56      3.04 o
   0   4  12      171.82      170.23      7.01 o
   1   4  12       25.19       19.51      0.79 o
   2   4  12      166.72      161.25      4.44 o
   3   4  12       76.86       68.19      2.33 o
   4   4  12       64.72       57.81      1.95 o
   5   4  12       41.67       41.64      1.89 o
   6   4  12       42.99       46.77      3.57 o
   7   4  12       45.85       45.75      1.98 o
   8   4  12        5.73        5.59      1.14 o
   0   5  12       10.37        9.10      0.85 o
   1   5  12      391.74      395.46     10.56 o
   2   5  12       35.16       33.65      1.19 o
   3   5  12       40.39       41.67      1.46 o
   4   5  12       14.52       13.84      0.67 o
   5   5  12      107.41      101.64      4.33 o
   6   5  12       75.32       81.55      5.21 o
   7   5  12        0.53        0.37      0.82 o
   8   5  12        1.38        4.07      0.54 o
   0   6  12        0.70        1.25      1.09 o
   1   6  12        4.91        3.96      0.45 o
   2   6  12       65.92       61.91      3.13 o
   3   6  12       16.03       15.01      0.69 o
   4   6  12       43.01       51.63      1.76 o
   5   6  12       30.93       30.57      1.31 o
   6   6  12        9.52        9.83      1.16 o
   7   6  12       27.36       28.74      1.74 o
   0   7  12       17.28       14.48      0.89 o
   1   7  12       22.32       17.00      0.65 o
   2   7  12        2.99        3.98      0.54 o
   3   7  12       18.43       18.67      0.84 o
   4   7  12       55.13       54.66      2.07 o
   5   7  12        6.15        6.18      0.57 o
   6   7  12       10.76        9.04      0.68 o
   0   8  12        1.11        0.98      0.50 o
   1   8  12       44.19       41.55      1.46 o
   2   8  12       74.94       74.79      2.54 o
   3   8  12       45.59       44.03      2.11 o
   4   8  12       22.07       23.18      1.01 o
   5   8  12        2.46        3.02      0.68 o
   6   8  12        7.71        6.67      0.88 o
   0   9  12        5.42        4.50      0.47 o
   1   9  12       35.50       31.49      1.10 o
   2   9  12       30.75       35.04      1.58 o
   3   9  12       84.02       81.57      3.39 o
   4   9  12        8.70       10.68      1.02 o
   0  10  12      225.21      218.38     16.81 o
   1  10  12       14.62       12.36      0.64 o
   2  10  12       14.12       15.99      1.03 o
   3  10  12       84.18       89.10      4.08 o
   1   0  13       19.06       19.83      1.36 o
   2   0  13      228.94      218.87     11.07 o
   3   0  13        0.00       -0.77      0.77 o
   4   0  13        3.95        2.41      1.31 o
   5   0  13        0.71       -0.70      1.95 o
   6   0  13        0.00        0.70      0.65 o
   7   0  13        3.40        5.16      1.68 o
   8   0  13        7.23        6.42      1.26 o
   0   1  13      332.58      314.46     12.87 o
   1   1  13       59.47       56.90      2.15 o
   2   1  13      150.19      150.36      5.40 o
   3   1  13      131.77      130.18      4.19 o
   4   1  13       18.26       15.18      0.67 o
   5   1  13        5.48        4.00      0.58 o
   6   1  13      138.07      133.22      5.49 o
   7   1  13       18.67       18.48      1.02 o
   8   1  13        5.14        3.59      1.57 o
   0   2  13        0.76        0.68      1.23 o
   1   2  13      125.59      128.14      4.14 o
   2   2  13       17.94       21.18      0.88 o
   3   2  13       67.75       61.54      2.08 o
   4   2  13       31.19       29.29      1.08 o
   5   2  13       62.63       72.00      3.12 o
   6   2  13       14.94       17.95      0.99 o
   7   2  13      146.06      142.00      6.42 o
   8   2  13       40.43       39.85      2.50 o
   0   3  13      109.71      106.07      5.49 o
   1   3  13        7.85        6.95      0.50 o
   2   3  13       86.38       94.12      3.08 o
   3   3  13       24.55       25.69      0.99 o
   4   3  13        4.74        3.94      0.44 o
   5   3  13       63.19       62.57      2.73 o
   6   3  13       63.74       65.49      2.78 o
   7   3  13      189.87      198.96     11.08 o
   0   4  13      114.28      101.36      5.84 o
   1   4  13       77.81       81.77      2.69 o
   2   4  13       58.11       63.47      2.12 o
   3   4  13       55.07       54.19      1.83 o
   4   4  13      117.22      109.13      3.56 o
   5   4  13      124.33      145.83      5.98 o
   6   4  13       23.26       20.54      1.22 o
   7   4  13       17.96       22.72      1.85 o
   0   5  13       51.90       51.20      2.46 o
   1   5  13        9.22        7.17      0.48 o
   2   5  13       10.49        8.39      0.50 o
   3   5  13      238.48      236.55      6.92 o
   4   5  13       30.74       32.00      1.18 o
   5   5  13      120.38      117.20      4.84 o
   6   5  13       11.04        8.89      0.74 o
   7   5  13       20.93       21.41      1.34 o
   0   6  13        0.05       -0.36      0.53 o
   1   6  13        9.64        9.74      0.66 o
   2   6  13       11.77       13.89      0.94 o
   3   6  13        3.72        6.28      1.00 o
   4   6  13       10.42       10.43      0.95 o
   5   6  13        4.06        4.22      0.46 o
   6   6  13       20.33       25.23      1.53 o
   0   7  13       33.19       30.08      1.66 o
   1   7  13        4.92        4.94      0.48 o
   2   7  13       15.92       16.33      1.41 o
   3   7  13       35.21       33.17      1.20 o
   4   7  13       13.17       10.58      0.84 o
   5   7  13        2.68        2.64      0.74 o
   0   8  13      186.94      181.71     11.93 o
   1   8  13       47.33       43.57      2.11 o
   2   8  13       36.40       37.82      1.65 o
   3   8  13       54.01       52.92      2.52 o
   4   8  13        5.12        4.65      0.91 o
   0   9  13       25.78       20.34      1.24 o
   1   9  13       98.43       98.49      3.41 o
   2   9  13       39.32       32.90      1.31 o
   0   0  14        0.60       -0.56      0.91 o
   1   0  14       64.60       68.78      3.70 o
   2   0  14       88.51       91.88      4.78 o
   3   0  14      566.81      528.20     37.49 o
   4   0  14       27.28       35.16      2.05 o
   5   0  14       12.06       14.90      1.15 o
   6   0  14       21.19       27.08      5.59 o
   7   0  14        6.01        9.63      1.01 o
   0   1  14       11.31        9.88      1.74 o
   1   1  14      301.55      302.63     10.79 o
   2   1  14      105.06      104.45      3.86 o
   3   1  14        8.07        5.91      0.71 o
   4   1  14       26.79       25.19      1.43 o
   5   1  14       26.14       30.76      1.44 o
   6   1  14       33.88       34.86      2.12 o
   7   1  14       11.52       10.06      0.73 o
   0   2  14       63.50       66.81      3.56 o
   1   2  14       32.14       34.28      1.24 o
   2   2  14       93.99       85.44      2.82 o
   3   2  14       21.29       20.00      0.86 o
   4   2  14        2.62        3.89      0.91 o
   5   2  14       56.00       56.92      2.84 o
   6   2  14       40.96       42.95      2.45 o
   0   3  14        5.60        7.38      0.65 o
   1   3  14        9.32       10.96      0.49 o
   2   3  14       52.98       51.96      1.78 o
   3   3  14       59.81       54.48      1.85 o
   4   3  14       17.43       15.84      0.78 o
   5   3  14       99.89      109.22      6.66 o
   6   3  14       15.82       19.28      2.54 o
   0   4  14       16.39       15.75      0.93 o
   1   4  14       34.35       33.71      1.22 o
   2   4  14       15.52       16.51      0.75 o
   3   4  14        2.74        1.78      1.00 o
   4   4  14        7.86        8.51      1.34 o
   5   4  14        6.50        5.52      1.16 o
   6   4  14      100.67      104.81      4.91 o
   0   5  14      102.66       99.36      5.83 o
   1   5  14       42.97       43.10      1.70 o
   2   5  14       53.00       49.59      1.92 o
   3   5  14       24.45       25.51      1.15 o
   4   5  14       14.29       15.64      0.80 o
   5   5  14       69.91       76.53      3.57 o
   0   6  14       54.27       50.76      2.54 o
   1   6  14       33.33       28.97      1.33 o
   2   6  14       15.02       14.17      0.89 o
   3   6  14       69.38       58.74      2.26 o
   4   6  14       24.90       27.83      1.28 o
   0   7  14       14.34       11.96      0.94 o
   1   7  14       70.76       66.31      2.78 o
   2   7  14       23.44       22.85      1.08 o
   3   7  14       48.97       57.27      2.41 o
   0   8  14        5.54        5.28      0.67 o
   1   8  14        3.71        4.00      0.46 o
   1   0  15       83.71       85.38      5.07 o
   2   0  15        0.01       -1.03      1.29 o
   3   0  15       16.45       17.43      1.31 o
   4   0  15       18.11       25.46      2.39 o
   5   0  15       22.92       27.86      2.10 o
   0   1  15      111.17      111.42      6.50 o
   1   1  15       49.31       44.27      1.94 o
   2   1  15       57.37       58.53      2.54 o
   3   1  15       11.44       10.08      0.78 o
   4   1  15       28.74       27.88      1.48 o
   5   1  15       28.20       26.67      1.41 o
   0   2  15        0.34        0.96      0.49 o
   1   2  15       40.97       33.70      1.36 o
   2   2  15        3.26        2.12      0.65 o
   3   2  15        0.86        1.90      0.54 o
   4   2  15       21.23       20.93      1.18 o
   5   2  15       99.89      105.43      5.68 o
   0   3  15       78.70       68.04      3.31 o
   1   3  15       39.15       34.35      1.24 o
   2   3  15        8.90        8.65      0.91 o
   3   3  15        9.84       10.35      0.85 o
   4   3  15       28.01       32.76      1.68 o
   5   3  15       24.44       28.54      3.32 o
   0   4  15       53.56       49.74      2.50 o
   1   4  15       11.15       12.30      0.59 o
   2   4  15       89.17       92.45      3.14 o
   3   4  15        0.22        0.61      0.68 o
   4   4  15        1.03        1.11      1.10 o
   0   5  15        4.08        4.46      0.60 o
   1   5  15       46.61       48.45      1.90 o
   2   5  15        8.88        9.99      0.61 o
   3   5  15       39.95       41.23      1.65 o
   0   6  15        3.65        2.86      0.75 o
   1   6  15       10.77       12.83      0.74 o
   2   6  15      119.62      131.89      5.43 o
   0   0  16       26.23       24.61      2.82 o
   1   0  16        8.61        8.99      1.51 o
   2   0  16        8.01       11.16      1.86 o
   3   0  16      106.82      116.44      7.67 o
   0   1  16        2.10        5.12      1.64 o
   1   1  16        0.10       -0.21      0.50 o
   2   1  16       83.17       79.44      3.73 o
   3   1  16       12.06       12.41      0.86 o
   0   2  16       68.84       73.38      4.90 o
   1   2  16       41.85       45.73      2.24 o
   2   2  16        9.48        8.53      0.96 o
   3   2  16       28.48       26.20      2.64 o
   0   3  16       10.74        9.45      1.05 o
   1   3  16        8.26        8.91      0.74 o
   2   3  16       11.76       10.71      0.79 o
   0   4  16      143.55      154.81     10.01 o
   1   4  16        8.65       12.95      0.86 o
 
